# Supplementary material for: Structure-dependent absorption of atypical sphingoid long-chain bases from digestive tract into lymph
Source: Lipids Health Dis. 2021 Mar 1;20:24. doi: 10.1186/s12944-021-01448-2 (PMC7919070; doi:10.1186/s12944-021-01448-2)
Supplement: Supplementary file 3 — Additional file 3: Table S1. Molar amount of all analyzed lipids. [file 12944_2021_1448_MOESM3_ESM.xlsx]

## Sheet: Caco-2
feature	class	structuralcategory	functionalcategory	totallength	totaldb	totaloh	fullname	DMSO basal medium 1	DMSO basal medium 2	DMSO basal medium 3	LCB18:2(4E,8Z);2OH basal medium 1	LCB18:2(4E,8Z);2OH basal medium 2	LCB18:2(4E,8Z);2OH basal medium 3	LCB18:2(4E,8E);2OH basal medium 1	LCB18:2(4E,8E);2OH basal medium 2	LCB18:2(4E,8E);2OH basal medium 3	DMSO cell 1	DMSO cell 2	DMSO basal medium 3	LCB18:2(4E,8Z);2OH cell 1	LCB18:2(4E,8Z);2OH cell 2	LCB18:2(4E,8Z);2OH cell 3	LCB18:2(4E,8E);2OH cell 1	LCB18:2(4E,8E);2OH cell 2	LCB18:2(4E,8E);2OH cell 3
							shortname	basal ctl1	basal ctl2	basal ctl3	basal cis 1	basal cis 2	basal cis 3	basal trans 1	basal trans 2	basal trans 3	cell ctl1	cell ctl2	cell ctl3	cell cis 1	cell cis 2	cell cis 3	cell trans 1	cell trans 2	celll trans 3
							cohort	control	control	control	LCB18:2(4E,8Z);2OH	LCB18:2(4E,8Z);2OH	LCB18:2(4E,8Z);2OH	LCB18:2(4E,8E);2OH	LCB18:2(4E,8E);2OH	LCB18:2(4E,8E);2OH	control	control	control	LCB18:2(4E,8Z);2OH	LCB18:2(4E,8Z);2OH	LCB18:2(4E,8Z);2OH	LCB18:2(4E,8E);2OH	LCB18:2(4E,8E);2OH	LCB18:2(4E,8E);2OH
Cer 18:2(4E,8Z);2OH/16:0	Cer	SL	NA	34	2	2		0.000897799	0.000864866	0.0012496	0.0032627	0.00112397	0.00150246	0.00080535	0.00105818	0.00158816	0.0166247	0.0242589	0.0202953	0.0282322	0.0374438	0.0420232	0.0507349	0.0728916	0.0361475
Cer 18:2(4E,8Z);2OH/18:0	Cer	SL	NA	36	2	2		0.000131807	0.000136508	0.000225054	0.00057854	0.000160683	0.000282954	0.000166781	0.000191066	0.000345583	0.00578195	0.00699719	0.00639087	0.00861362	0.0105598	0.0121521	0.0124356	0.0161354	0.00919102
Cer 18:2(4E,8Z);2OH/20:0	Cer	SL	NA	38	2	2		2.80393e-05	1.65068e-05	3.86665e-05	0.000122321	4.045e-05	6.4193e-05	0.000119934	5.43772e-05	7.44928e-05	0.00389666	0.00366725	0.00306552	0.00444965	0.00434353	0.00480679	0.00661936	0.00704955	0.00374092
Cer 18:2(4E,8Z);2OH/22:0	Cer	SL	NA	40	2	2		0.000108402	9.7879e-05	0.000115846	0.000237057	8.14746e-05	0.000103519	0.000114978	0.000157404	0.000186517	0.0138848	0.0126747	0.012163	0.0151448	0.0143631	0.0170458	0.0182866	0.0200136	0.0120007
Cer 18:2(4E,8Z);2OH/23:0	Cer	SL	NA	41	2	2		1.16757e-05	0	2.07517e-05	7.55188e-05	2.31357e-05	2.91037e-05	4.85193e-05	4.28847e-05	3.5306e-05	0.00502322	0.00471753	0.00414688	0.00594407	0.00549929	0.00613257	0.00710132	0.00797055	0.00470805
Cer 18:2(4E,8Z);2OH/24:1	Cer	SL	NA	42	3	2		5.42104e-05	5.54494e-05	7.37407e-05	0.000193121	3.67437e-05	7.41644e-05	5.19921e-05	7.54995e-05	0.000121259	0.00541517	0.00576298	0.00463659	0.00750259	0.00735086	0.0091875	0.0117886	0.0138019	0.00611798
Cer 18:2(4E,8Z);2OH/24:0	Cer	SL	NA	42	2	2		0.000133226	0.000146001	0.000155628	0.000427205	9.90625e-05	0.000160722	0.000210615	0.000211243	0.000262446	0.0243227	0.0223168	0.0220913	0.0279107	0.0251651	0.0303237	0.0319003	0.0332163	0.0229546
HexCer 18:2(4E,8Z);2OH/16:0	HexCer	SL	NA	34	2	2		1.84327e-05	NA	NA	3.57844e-05	4.11112e-05	1.63448e-05	8.37464e-05	6.05123e-05	9.07576e-05	0.00247103	0.00214374	0.00178764	0.00262915	0.00221613	0.00200223	0.00906813	0.00819577	0.00703698
HexCer 18:2(4E,8Z);2OH/18:0	HexCer	SL	NA	36	2	2		NA	NA	NA	5.66013e-06	1.02359e-05	NA	1.77154e-05	2.28179e-05	1.77387e-05	0.000441606	0.00063193	0.000676715	0.000698228	0.000398489	0.000259389	0.00168475	0.00199515	0.0021985
HexCer 18:2(4E,8Z);2OH/20:0	HexCer	SL	NA	38	2	2		NA	NA	NA	4.20121e-06	NA	NA	NA	NA	NA	0.000552857	0.000574418	0.000243439	0.000690908	0.000263276	0.00021521	0.00155216	0.00108535	0.000603335
HexCer 18:2(4E,8Z);2OH/22:0	HexCer	SL	NA	40	2	2		2.16344e-05	NA	3.92379e-05	1.9115e-05	3.35007e-05	NA	6.96338e-05	3.54258e-05	3.13226e-05	0.00239592	0.00233283	0.00124989	0.00350642	0.00159075	0.00127954	0.003482	0.0039444	0.00365108
HexCer 18:2(4E,8Z);2OH/23:0	HexCer	SL	NA	41	2	2		NA	NA	NA	NA	NA	NA	1.77859e-05	NA	9.51474e-06	0.000614603	0.000806627	0.000195577	0.000772702	0.000133621	0.000295164	0.000584432	0.0011354	0.000966706
HexCer 18:2(4E,8Z);2OH/24:1	HexCer	SL	NA	42	3	2		NA	NA	NA	8.36696e-06	NA	NA	NA	NA	NA	0.000257488	0.000214062	0.000943811	0.00159441	0.000295806	0.000568474	0.00165669	0.0026469	0.00162187
HexCer 18:2(4E,8Z);2OH/24:0	HexCer	SL	NA	42	2	2		3.35197e-05	2.48653e-05	1.40276e-05	3.46816e-05	2.63888e-05	NA	7.44376e-05	3.82209e-05	4.89949e-05	0.00251649	0.00213811	0.00226308	0.00409183	0.00122715	0.00108347	0.00286765	0.00319254	0.00216558
SM 18:2(4E,8Z);2OH/16:0	SM	SL	NA	34	2	2		0.0129163	0.00917862	0.0109514	0.0320435	0.0152725	0.0264106	0.0191846	0.019867	0.0155869	0.738338	0.4924	0.471191	1.69505	1.95227	1.39393	2.322	2.00245	1.97291
SM 18:2(4E,8Z);2OH/18:0	SM	SL	NA	36	2	2		NA	NA	NA	0.00629305	0.00451072	0.00492361	0.00253014	0.00412887	0.00348365	0.249939	0.173917	0.145713	0.394079	0.467155	0.329484	0.543862	0.479627	0.391989
SM 18:2(4E,8Z);2OH/20:0	SM	SL	NA	38	2	2		NA	NA	NA	NA	NA	NA	NA	0.001816	NA	NA	0.0926247	0.0455825	NA	0.233375	0.125072	0.132149	0.0825055	0.151621
SM 18:2(4E,8Z);2OH/22:0	SM	SL	NA	40	2	2		NA	NA	NA	NA	NA	0.00223043	0.00194283	0.00212529	0.00216199	0.170218	0.134025	0.195934	0.18974	0.369338	0.350531	0.276125	0.295138	0.246583
SM 18:2(4E,8Z);2OH/23:0	SM	SL	NA	41	2	2		NA	NA	NA	NA	NA	NA	NA	NA	NA	NA	0.041394	0.0664374	0.0788082	NA	NA	0.148144	0.0848507	0.121362
SM 18:2(4E,8Z);2OH/24:1	SM	SL	NA	42	3	2		NA	NA	NA	0.00279172	0.00215464	0.00225412	NA	0.00127522	0.00273751	0.217965	0.145813	0.0880211	0.294995	0.397008	0.287244	0.404095	0.47955	0.231835
SM 18:2(4E,8Z);2OH/24:0	SM	SL	NA	42	2	2		NA	NA	NA	0.00214247	NA	0.00168108	0.00276036	NA	NA	0.253059	0.188874	0.134068	0.227762	0.303633	0.212419	0.366612	0.257084	0.262477
LCB 18:2(4E,8Z);2OH or LCB 18:2(4E,8E);2OH	LCB	SL	NA	18	2	2		0.00231261	0.00146707	0.00394177	0.00244543	0.0109082	NA	NA	0.00384878	0.106224	NA	0.015177	0.017655	0.173328	0.0743067	0.0699287	0.0297899	0.0317112	0.0381757

## Sheet: control
feature	class	structuralcategory	functionalcategory	totallength	totaldb	totaloh	fullname	control initial 1	control initial 2	control initial 3	control initial 4	control initial 5	control 1h 1	control 1h 2	control 1h 3	control 1h 4	control 1h 5	control 2h 1	control 2h 2	control 2h 3	control 2h 4	control 2h 5	control 3h 1	control 3h 2	control 3h 3	control 3h 4	control 3h 5	control 4h 1	control 4h 2	control 4h 3	control 4h 4	control 4h 5	control 5h 1	control 5h 2	Lcontrol 5h 3	control 5h 4	control 5h 5	control 6h 1	control 6h 2	control 6h 3	control 6h 4	control 6h 5	control 7h 1	control 7h 2	control 7h 3	control 7h 4	control 7h 5	control 8h 1	control 8h 2
							shortname	ctl 0h1	ctl 0h2	ctl 0h3	ctl 0h4	ctl 0h5	ctl 1h1	ctl 1h2	ctl 1h3	ctl 1h4	ctl 1h5	ctl 2h1	ctl 2h2	ctl 2h3	ctl 2h4	ctl 2h5	ctl 3h1	ctl 3h2	ctl 3h3	ctl 3h4	ctl 3h5	ctl 4h1	ctl 4h2	ctl 4h3	ctl 4h4	ctl 4h5	ctl 5h1	ctl 5h2	ctl 5h3	ctl 5h4	ctl 5h5	ctl 6h1	ctl 6h2	ctl 6h3	ctl 6h4	ctl 6h5	ctl 7h1	ctl 7h2	ctl 7h3	ctl 7h4	ctl 7h5	ctl 8h1	ctl 8h2
							cohort	vecle	vecle	vecle	vecle	vecle	vecle	vecle	vecle	vecle	vecle	vecle	vecle	vecle	vecle	vecle	vecle	vecle	vecle	vecle	vecle	vecle	vecle	vecle	vecle	vecle	vecle	vecle	vecle	vecle	vecle	vecle	vecle	vecle	vecle	vecle	vecle	vecle	vecle	vecle	vecle	vecle	vecle
Cer 18:2(4E,8Z);2OH/16:0 or Cer 18:2(4E,8E);2OH/16:0	Cer	SL	NA	34	2	2		0.0361186	0.0200302	0.0215968	0.0210943	0.0314158	0.0933798	0.0829771	0.0829541	0.096382	0.0969912	0.0785228	0.0663623	0.0592401	0.0773829	0.0904395	0.0593872	0.043719	0.0529855	0.0453475	0.06214	0.0888908	0.060231	0.0563991	0.0512785	0.0930216	0.0590958	0.0647542	0.0591351	0.0464428	0.0644249	0.119398	0.0479863	0.0559574	0.0331903	0.102877	0.05378	0.0336761	0.0737285	0.0413932	0.0329273	0.0603089	0.0452563
Cer 18:2(4E,8Z);2OH/18:0 or Cer 18:2(4E,8E);2OH/18:0	Cer	SL	NA	36	2	2		0.0163603	0.00681536	0.00650318	0.00624917	0.00807851	0.0229728	0.0214255	0.0206024	0.0715401	0.0253227	0.0169287	0.015561	0.0124014	0.0162485	0.018155	0.0147291	0.0109108	0.0106011	0.00693377	0.010868	0.0200747	0.0140799	0.0146325	0.0124246	0.0261347	0.0203296	0.0213475	0.0128703	0.0108285	0.0210793	0.035375	0.0150943	0.0139973	0.00861409	0.0247498	0.0145359	0.0100335	0.018935	0.0123391	0.00811344	0.0180656	0.0140563
Cer 18:2(4E,8Z);2OH/22:0 or Cer 18:2(4E,8E);2OH/22:0	Cer	SL	NA	40	2	2		0.00320867	0.00463539	0.0021058	0.00346998	0.00435289	0.0137971	0.0128216	0.0156856	0.0781506	0.0245162	0.0128468	0.0103383	0.0100541	0.0164768	0.0130768	0.00780931	0.0069562	0.00987534	0.00936087	0.0105448	0.0163971	0.00927261	0.00880263	0.00771301	0.0127848	0.00798423	0.0105563	0.0110869	0.00887699	0.00821845	0.0166022	0.00801058	0.012272	0.00813739	0.0138858	0.00665367	0.00547028	0.0135426	0.00896306	0.00852854	0.0109934	0.00698096
Cer 18:2(4E,8Z);2OH/23:0 or Cer 18:2(4E,8E);2OH/23:0	Cer	SL	NA	41	2	2		0.00354302	0.0030083	0.00178211	0.00118765	0.00215733	0.0238105	0.0097926	0.0109051	0.0620025	0.0147264	0.0225539	0.0123291	0.0165441	0.0242914	0.0189267	0.0123587	0.0104443	0.0109957	0.0107364	0.02256	0.00570789	0.00697297	0.0083723	0.00786029	0.00854153	0.00887119	0.00776924	0.00934257	0.00490644	0.00735566	0.0156652	0.00570546	0.00514925	0.00450787	0.00876304	0.0078215	0.00517734	0.00762672	0.0038526	0.00884099	0.0094411	0.00494451
Cer 18:2(4E,8Z);2OH/24:1 or Cer 18:2(4E,8E);2OH/24:1	Cer	SL	NA	42	3	2		0.0157529	0.0150221	0.0115175	0.00971232	0.0108434	0.0384135	0.0318415	0.044136	0.166486	0.0470487	0.0270395	0.0226844	0.0235363	0.0321229	0.0267786	0.0193562	0.0141011	0.0184751	0.0131379	0.0167782	0.0320177	0.0200626	0.0225574	0.0195016	0.0322399	0.0162082	0.0293734	0.0280457	0.0217579	0.0281566	0.0402654	0.0227783	0.0213318	0.0170975	0.0396883	0.0197728	0.0133338	0.0344854	0.0209526	0.0187233	0.0333951	0.0223352
Cer 18:2(4E,8Z);2OH/24:0 or Cer 18:2(4E,8E);2OH/24:0	Cer	SL	NA	42	2	2		0.019457	0.0160713	0.0106321	0.010645	0.0148774	0.07837	0.0425398	0.0419429	0.224009	0.0715543	0.0432669	0.0302412	0.0453523	0.0471709	0.0574998	0.0300668	0.0309405	0.0371737	0.0262876	0.0648741	0.0421285	0.0307631	0.0353217	0.0328083	0.0333718	0.0306969	0.0311516	0.0613995	0.030471	0.029352	0.0653379	0.0298418	0.0561382	0.0190774	0.0639393	0.0315496	0.0156933	0.0395798	0.0196452	0.0762751	0.0396899	0.0220624
Cer 18:3(4E,8E,10E);2OH/16:0	Cer	SL	NA	34	3	2		0.0011776	NA	NA	NA	0.000395681	NA	NA	NA	NA	0.00392253	NA	NA	NA	NA	NA	NA	0.00149778	0	0	0.00215138	0	0.000526759	0	0.00153965	0.00169175	0.00093811	0.00199257	NA	0.00214161	NA	0.00319895	NA	0.00128802	0.00215936	0.00137659	NA	NA	NA	0.00191777	0.00266291	NA	0.00275973
Cer 18:3(4E,8E,10E);2OH/16:0	Cer	SL	NA	36	3	2		NA	NA	NA	NA	NA	NA	NA	NA	NA	NA	NA	NA	NA	NA	NA	NA	NA	NA	NA	NA	NA	NA	NA	NA	NA	NA	NA	NA	NA	NA	NA	NA	NA	NA	NA	NA	NA	NA	NA	NA	NA	NA
Cer 18:3(4E,8E,10E);2OH/22:0	Cer	SL	NA	40	3	2		NA	NA	NA	NA	NA	0.00162323	NA	NA	NA	NA	NA	NA	NA	0.00124655	0.000917125	NA	0.002083	NA	NA	0.001722	NA	0.0006331	NA	NA	NA	NA	NA	NA	NA	NA	NA	NA	NA	NA	NA	0.00108799	NA	NA	NA	NA	NA	NA
Cer 18:3(4E,8E,10E);2OH/23:0	Cer	SL	NA	41	3	2		NA	NA	NA	NA	NA	NA	NA	NA	NA	NA	NA	NA	0.00386591	NA	NA	0.00360751	0.00434816	0.00529167	NA	0	0.007084	NA	0.00205663	0.00565725	0.00299393	NA	NA	0.00231617	NA	0.00458039	0.002581	NA	NA	0.00142227	0.00405918	0.00199491	NA	NA	NA	NA	NA	NA
Cer 18:3(4E,8E,10E);2OH/24:1	Cer	SL	NA	42	4	2		NA	NA	NA	NA	NA	NA	NA	NA	NA	0.00249237	NA	NA	NA	NA	NA	NA	NA	NA	NA	NA	NA	NA	NA	NA	NA	NA	NA	NA	NA	NA	NA	NA	NA	NA	NA	NA	NA	NA	NA	NA	NA	NA
Cer 18:3(4E,8E,10E);2OH/24:0	Cer	SL	NA	42	3	2		NA	NA	NA	NA	NA	NA	NA	0.000866478	NA	NA	NA	NA	NA	NA	0.00122368	NA	0.000614954	NA	NA	0.000574051	NA	NA	NA	NA	0.00186101	0.000750293	0.00170797	NA	0.00169509	NA	NA	NA	NA	NA	0.0019274	NA	NA	0.00111582	NA	NA	NA	0.000514003
Cer 18(9Me):2(4E,8E);2OH/16:0	Cer	SL	NA	35	2	2		NA	NA	NA	0.00125898	NA	NA	NA	0.000322176	0.00377116	NA	NA	NA	NA	0.00891301	NA	NA	NA	0.000472292	0.00220251	0.000865511	NA	NA	NA	0.00188317	NA	NA	NA	NA	NA	NA	NA	NA	NA	NA	NA	NA	NA	NA	0.000720882	NA	NA	NA
Cer 18(9Me):2(4E,8E);2OH/18:0	Cer	SL	NA	37	2	2		NA	NA	NA	NA	NA	NA	NA	NA	NA	NA	NA	NA	NA	NA	NA	NA	NA	NA	NA	NA	NA	NA	NA	NA	NA	NA	NA	NA	NA	NA	NA	NA	NA	NA	NA	NA	NA	NA	NA	NA	NA	NA
Cer 18(9Me):2(4E,8E);2OH/22:0	Cer	SL	NA	41	2	2		NA	NA	NA	NA	NA	NA	NA	NA	NA	NA	0.00195368	NA	NA	0.000933224	NA	NA	NA	NA	0.000733979	NA	NA	NA	NA	NA	0.000869105	NA	NA	NA	0.000400976	NA	NA	NA	NA	NA	0	NA	NA	NA	NA	NA	NA	NA
Cer 18(9Me):2(4E,8E);2OH/23:0	Cer	SL	NA	42	2	2		NA	NA	NA	NA	NA	NA	NA	NA	NA	NA	NA	NA	0.00032075	NA	NA	NA	NA	NA	NA	NA	NA	NA	NA	NA	NA	NA	NA	NA	NA	NA	NA	NA	NA	NA	0	NA	NA	NA	NA	NA	NA	NA
Cer 18(9Me):2(4E,8E);2OH/24:1	Cer	SL	NA	43	3	2		NA	NA	NA	NA	NA	NA	0	NA	NA	NA	NA	NA	NA	NA	NA	NA	NA	NA	0.000550556	NA	NA	NA	NA	0.000405706	NA	NA	0.000438672	NA	NA	NA	NA	NA	NA	NA	0	NA	NA	NA	NA	NA	NA	NA
Cer 18(9Me):2(4E,8E);2OH/24:0	Cer	SL	NA	43	2	2		NA	NA	NA	0.000440925	NA	NA	0.000832321	NA	NA	NA	NA	NA	NA	0.00110895	NA	NA	NA	NA	NA	NA	NA	NA	NA	0.0010144	NA	NA	0.000877344	NA	0.000935668	NA	NA	NA	NA	NA	0	NA	NA	NA	NA	NA	NA	NA
Cer 18(9Me):3(4E,8E,10E);2OH/16:0	Cer	SL	NA	34	3	2		NA	0.000161821	NA	NA	NA	NA	NA	NA	NA	NA	NA	NA	NA	NA	NA	NA	NA	NA	NA	NA	NA	NA	NA	NA	0.000464381	NA	NA	NA	NA	NA	NA	NA	NA	NA	0	NA	0.000782016	NA	NA	NA	NA	NA
Cer 18(9Me):3(4E,8E,10E);2OH/18:0	Cer	SL	NA	36	3	2		NA	NA	NA	NA	NA	NA	NA	NA	NA	NA	NA	NA	NA	NA	NA	NA	0.000442907	NA	0.000807183	NA	NA	NA	NA	NA	NA	NA	NA	NA	0.000968666	NA	0.00141059	0.000186194	NA	NA	0.000915574	NA	0	NA	NA	NA	NA	NA
Cer 18(9Me):3(4E,8E,10E);2OH/22:0	Cer	SL	NA	40	3	2		NA	NA	0.000242367	NA	NA	NA	NA	0.00101896	0.00271346	NA	NA	NA	0.00548521	NA	0.00163148	0.00333232	0.00223994	0.00417004	0.00630389	NA	0.00192111	NA	0.00356518	NA	0.00368389	NA	NA	0.00170709	0.00325748	0.00439008	0.00175265	NA	NA	0.00339307	0.00759738	0.00357545	0.00166651	0.00133064	0.000700445	0.00158927	NA	NA
Cer 18(9Me):3(4E,8E,10E);2OH/23:0	Cer	SL	NA	41	3	2		NA	NA	NA	NA	NA	NA	NA	NA	NA	NA	NA	NA	0.00079612	NA	0.000587977	NA	NA	0.000825587	0.00040367	0.00118154	NA	NA	NA	NA	NA	NA	NA	NA	NA	NA	NA	NA	NA	NA	NA	NA	0.00118189	NA	NA	NA	NA	NA
Cer 18(9Me):3(4E,8E,10E);2OH/24:1	Cer	SL	NA	42	4	2		NA	NA	NA	NA	NA	NA	NA	NA	NA	NA	NA	NA	NA	0.00068651	NA	NA	NA	NA	NA	NA	NA	NA	0.000606063	NA	NA	NA	NA	NA	NA	0.000670822	NA	NA	0.000490774	NA	NA	NA	NA	NA	NA	NA	NA	NA
Cer 18(9Me):3(4E,8E,10E);2OH/24:0	Cer	SL	NA	42	3	2		NA	NA	NA	NA	NA	NA	NA	NA	NA	NA	NA	NA	NA	NA	0.00042114	0.000584534	NA	NA	NA	NA	NA	NA	NA	NA	NA	NA	NA	NA	NA	NA	0.000940371	NA	NA	NA	NA	0.000962545	NA	NA	0.00056072	NA	NA	NA
HexCer 18:2(4E,8Z);2OH/16:0 or HexCer 18:2(4E,8E);2OH/16:0	HexCer	SL	NA	34	2	2		NA	0.0021022	0.00182538	0.00495571	0.00491046	0.0108715	0.00994793	0.0121217	0.0100707	0.0143445	0.00798959	0.0085894	0.00975135	0.00543677	0.0110306	0.00834327	0.00390904	0.002828	0.00281088	0.0114071	0.0041366	0.00241666	0.00538607	0.00542782	0.00667591	0.00625408	0.00401926	0.00850038	0.0082385	0.0100991	0.00340709	0.00457255	0.00211897	0.00216687	NA	0.0040658	0.00359246	0.00139183	0.00252925	0.00555189	0.00443614	0.00201024
HexCer 18:2(4E,8Z);2OH/18:0 or HexCer 18:2(4E,8E);2OH/18:0	HexCer	SL	NA	36	2	2		NA	0.00270183	0.00228259	NA	0.000545428	0.00903584	0.00331517	0.0100548	0.00481489	0.0234552	0.00342435	0.00193529	0.00286541	0.00513215	0.0059628	0.00260961	0.00429706	0.00742367	NA	0.0106027	0.00591245	0.00274022	NA	0.00349653	0.00482847	0.00521948	NA	0.00395864	0.00402746	0.00761134	0.00283918	0.00220722	NA	0.000433351	0.00188434	0.00110884	0.000485728	0.00522018	0.00212924	0.0060756	0.00152006	0.00158528
HexCer 18:2(4E,8Z);2OH/22:0 or HexCer 18:2(4E,8E);2OH/22:0	HexCer	SL	NA	40	2	2		NA	NA	NA	NA	NA	0.00167298	0.00366482	0.00216335	NA	0.0161442	0.00349041	0.00394577	0.00486953	0.00403115	0.00524357	0.00156593	0.00307152	0.00517775	0.00237899	0.00821493	0.00384192	0.00268559	0.0019386	0.00299609	0.00468834	0.00267324	0.00114095	0.00609242	0.00366602	0.0086353	0.00823372	0.00432551	0.00344264	NA	NA	0.00240317	0.00152074	0.00139228	0.00526791	0.0120094	NA	0.00155053
HexCer 18:2(4E,8Z);2OH/23:0 or HexCer 18:2(4E,8E);2OH/23:0	HexCer	SL	NA	41	2	2		NA	NA	NA	NA	NA	NA	NA	NA	NA	NA	NA	NA	0.0016983	0.00216884	NA	NA	NA	NA	0.00194592	NA	0.000591436	NA	0.00043078	NA	0.0015564	NA	0.000879468	NA	NA	0.00131707	NA	NA	0.00158923	NA	NA	NA	NA	NA	NA	0.00199042	NA	0.00113318
HexCer 18:2(4E,8Z);2OH/24:1 or HexCer 18:2(4E,8E);2OH/24:1	HexCer	SL	NA	42	3	2		NA	0.0021015	0.00306925	0.0008258	0.0018182	0.00401656	0.00941149	0.00463613	NA	0.0188045	0.00463222	0.00570514	0.0032122	0.0037222	0.00658357	0.00434939	0.00359483	NA	0.00386291	0.00586213	0.00413821	0.00832394	0.00344546	0.00472407	0.0127676	0.00372229	0.0070338	0.0036547	0.00253865	0.0125076	0.00141992	0.00337559	0.00291338	0.00487793	0.00709406	0.00203391	0.00475949	0.00328012	0.00485108	0.0123334	0.00256396	0.00294622
HexCer 18:2(4E,8Z);2OH/24:0 or HexCer 18:2(4E,8E);2OH/24:0	HexCer	SL	NA	42	2	2		NA	0.00390311	0.0031957	0.00227051	0.00145479	0.0154084	0.0167657	0.00927049	0.0369074	0.0289755	0.0148078	0.00519818	0.013031	0.0096871	0.0113591	0.0083496	0.0129585	0.00706991	0.00822679	0.0188875	0.0119692	0.00673464	0.0123859	0.00829663	0.0115786	0.00565091	0.0111693	0.00883377	0.00402799	0.0165837	0.0202326	0.0116845	0.00888536	0.00649959	0.00403989	0.00961138	0.00761169	0.00556922	0.0110665	0.0294497	0.0128192	0.0103813
HexCer 18:3(4E,8E,10E);2OH/16:0	HexCer	SL	NA	34	3	2		NA	NA	NA	NA	NA	NA	NA	NA	NA	NA	NA	NA	NA	NA	NA	NA	NA	NA	NA	NA	NA	NA	NA	NA	NA	NA	NA	NA	NA	NA	NA	NA	NA	NA	NA	NA	NA	NA	NA	NA	NA	NA
HexCer 18:3(4E,8E,10E);2OH/16:0	HexCer	SL	NA	36	3	2		NA	NA	NA	NA	NA	NA	NA	NA	NA	NA	NA	NA	NA	NA	NA	NA	NA	NA	NA	NA	NA	NA	NA	NA	NA	NA	NA	NA	NA	NA	NA	NA	NA	NA	NA	NA	NA	NA	NA	NA	NA	NA
HexCer 18:3(4E,8E,10E);2OH/22:0	HexCer	SL	NA	40	3	2		NA	NA	NA	NA	NA	NA	NA	NA	NA	NA	NA	NA	NA	NA	NA	NA	NA	NA	NA	NA	NA	NA	NA	NA	NA	NA	NA	NA	NA	NA	NA	NA	NA	NA	NA	NA	NA	NA	NA	NA	NA	NA
HexCer 18:3(4E,8E,10E);2OH/23:0	HexCer	SL	NA	41	3	2		NA	NA	NA	NA	NA	NA	NA	NA	NA	NA	NA	NA	NA	NA	NA	NA	NA	NA	NA	NA	NA	NA	NA	NA	NA	NA	NA	NA	NA	NA	NA	NA	NA	NA	NA	NA	NA	NA	NA	NA	NA	NA
HexCer 18:3(4E,8E,10E);2OH/24:1	HexCer	SL	NA	42	4	2		NA	NA	NA	NA	NA	NA	NA	NA	NA	NA	NA	NA	NA	NA	NA	NA	NA	NA	NA	NA	NA	NA	NA	NA	NA	NA	NA	NA	NA	NA	NA	NA	NA	NA	NA	NA	NA	NA	NA	NA	NA	NA
HexCer 18:3(4E,8E,10E);2OH/24:0	HexCer	SL	NA	42	3	2		NA	NA	NA	NA	NA	NA	NA	NA	NA	NA	NA	NA	NA	NA	NA	NA	NA	NA	NA	NA	NA	NA	NA	NA	NA	NA	NA	NA	NA	NA	NA	NA	NA	NA	NA	NA	NA	NA	NA	NA	NA	NA
HexCer 18(9Me):2(4E,8E);2OH/16:0	HexCer	SL	NA	35	2	2		NA	NA	NA	NA	NA	NA	NA	NA	NA	NA	NA	NA	NA	NA	NA	NA	NA	NA	NA	NA	NA	NA	NA	NA	NA	NA	NA	NA	NA	NA	NA	NA	NA	NA	NA	NA	NA	NA	NA	NA	NA	NA
HexCer 18(9Me):2(4E,8E);2OH/18:0	HexCer	SL	NA	37	2	2		NA	NA	NA	NA	NA	NA	NA	NA	NA	NA	NA	NA	NA	NA	NA	NA	NA	NA	NA	NA	NA	NA	NA	NA	NA	NA	NA	NA	NA	NA	NA	NA	NA	NA	NA	NA	NA	NA	NA	NA	NA	NA
HexCer 18(9Me):2(4E,8E);2OH/22:0	HexCer	SL	NA	41	2	2		NA	NA	NA	NA	NA	NA	NA	NA	NA	NA	NA	NA	NA	NA	NA	NA	NA	NA	NA	NA	NA	NA	NA	NA	NA	NA	NA	NA	NA	NA	NA	NA	NA	NA	NA	NA	NA	NA	NA	NA	NA	NA
HexCer 18(9Me):2(4E,8E);2OH/23:0	HexCer	SL	NA	42	2	2		NA	NA	NA	NA	NA	NA	NA	NA	NA	NA	NA	NA	NA	NA	NA	NA	NA	NA	NA	NA	NA	NA	NA	NA	NA	NA	NA	NA	NA	NA	NA	NA	NA	NA	NA	NA	NA	NA	NA	NA	NA	NA
HexCer 18(9Me):2(4E,8E);2OH/24:1	HexCer	SL	NA	43	3	2		NA	NA	NA	NA	NA	NA	NA	NA	NA	NA	NA	NA	NA	NA	NA	NA	NA	NA	NA	NA	NA	NA	NA	NA	NA	NA	NA	NA	NA	NA	NA	NA	NA	NA	NA	NA	NA	NA	NA	NA	NA	NA
HexCer 18(9Me):2(4E,8E);2OH/24:0	HexCer	SL	NA	43	2	2		NA	NA	NA	NA	NA	NA	NA	NA	NA	NA	NA	NA	NA	NA	NA	NA	NA	NA	NA	NA	NA	NA	NA	NA	NA	NA	NA	NA	NA	NA	NA	NA	NA	NA	NA	NA	NA	NA	NA	NA	NA	NA
HexCer 18(9Me):3(4E,8E,10E);2OH/16:0	HexCer	SL	NA	34	3	2		NA	NA	NA	NA	NA	NA	NA	NA	NA	NA	NA	NA	NA	NA	NA	NA	NA	NA	NA	NA	NA	NA	NA	NA	NA	NA	NA	NA	NA	0.000251973	NA	NA	NA	NA	NA	NA	NA	NA	NA	NA	NA	NA
HexCer 18(9Me):3(4E,8E,10E);2OH/18:0	HexCer	SL	NA	36	3	2		NA	NA	NA	NA	NA	NA	NA	NA	NA	NA	NA	NA	NA	NA	NA	NA	NA	NA	NA	NA	NA	NA	NA	NA	NA	NA	NA	NA	NA	NA	NA	NA	NA	NA	NA	NA	NA	NA	NA	NA	NA	NA
HexCer 18(9Me):3(4E,8E,10E);2OH/22:0	HexCer	SL	NA	40	3	2		NA	NA	NA	NA	NA	NA	NA	NA	NA	NA	NA	NA	NA	NA	NA	NA	NA	NA	NA	NA	NA	NA	NA	NA	NA	NA	NA	NA	NA	NA	NA	NA	NA	NA	NA	NA	NA	NA	NA	NA	NA	NA
HexCer 18(9Me):3(4E,8E,10E);2OH/23:0	HexCer	SL	NA	41	3	2		NA	NA	NA	NA	NA	NA	NA	NA	NA	NA	NA	NA	NA	NA	NA	NA	NA	NA	NA	NA	NA	NA	NA	NA	NA	NA	NA	NA	NA	NA	NA	NA	NA	NA	NA	NA	NA	NA	NA	NA	NA	NA
HexCer 18(9Me):3(4E,8E,10E);2OH/24:1	HexCer	SL	NA	42	4	2		NA	NA	NA	NA	NA	NA	NA	NA	NA	NA	NA	NA	NA	NA	NA	NA	NA	NA	NA	NA	NA	NA	NA	NA	NA	NA	NA	NA	NA	NA	NA	NA	NA	NA	NA	NA	NA	NA	NA	NA	NA	NA
HexCer 18(9Me):3(4E,8E,10E);2OH/24:0	HexCer	SL	NA	42	3	2		NA	NA	NA	NA	NA	NA	NA	NA	NA	NA	NA	NA	NA	NA	NA	NA	NA	NA	NA	NA	NA	NA	NA	NA	NA	NA	NA	NA	NA	NA	NA	NA	NA	NA	NA	NA	NA	NA	NA	NA	NA	NA
SM 18:2(4E,8Z);2OH/16:0 or SM 18:2(4E,8E);2OH/16:0	SM	SL	NA	34	2	2		2.15185	1.89259	1.83154	2.03638	1.98584	6.65131	6.10166	5.94197	10.5367	8.66122	4.48242	4.62096	4.0645	4.39471	4.78692	3.91174	6.6409	4.55031	3.95084	7.52901	4.99809	5.51114	5.01137	4.41775	7.09572	5.13745	5.84505	4.80643	4.36146	5.47817	10.6278	6.01024	8.45477	3.60603	5.56249	8.10764	6.97759	4.92091	4.20591	4.96803	3.61561	5.4083
SM 18:2(4E,8Z);2OH/23:0 or SM 18:2(4E,8E);2OH/23:0	SM	SL	NA	36	2	2		0.0389757	0.0347659	0.066685	0.132019	0.0355368	0.243705	0.280565	0.19126	0	0.412326	0.220917	0.20073	0.23194	0.182268	0.177443	0.113442	0.246491	0	0.191369	0.310202	0.0603666	0.0882041	0.227893	0.141724	0.185376	0.144034	0.230132	0.0983039	0.0988692	0.118612	0.226274	0.253233	0.142337	0.195403	0.085158	0.219302	0.188201	0.111455	0.138352	0.33919	0.131824	0.252442
SM 18:2(4E,8Z);2OH/24:0 or SM 18:2(4E,8E);2OH/24:0	SM	SL	NA	42	2	2		0.415841	0.389747	0.453463	0.286031	0.0948276	1.91263	1.43484	0.918194	1.75737	1.41336	0.795879	1.10932	1.04766	0.893766	0.749575	0.630617	1.02734	0.445401	0.771414	2.03104	0.760663	0.686859	1.11968	0.801277	1.07035	0.58591	0.929956	0.981379	1.31009	0.774935	1.499	1.12705	0.848001	0.591097	0.445657	1.51863	1.12159	0.72828	0.843256	1.81158	1.2265	1.29793
SM 18:3(4E,8E,10E);2OH/16:0	SM	SL	NA	34	3	2		NA	NA	NA	NA	NA	NA	NA	NA	NA	NA	NA	NA	NA	NA	0.015306	NA	NA	NA	NA	NA	NA	NA	NA	NA	NA	NA	NA	NA	NA	NA	NA	NA	NA	NA	NA	0.0315635	NA	NA	NA	0.0236652	NA	NA
SM 18:3(4E,8E,10E);2OH/23:0	SM	SL	NA	36	3	2		NA	NA	NA	NA	NA	NA	NA	NA	NA	NA	NA	NA	NA	NA	NA	NA	NA	NA	NA	NA	NA	NA	NA	NA	NA	NA	NA	NA	NA	0.0304608	NA	NA	NA	NA	NA	NA	NA	NA	NA	NA	NA	NA
SM 18:3(4E,8E,10E);2OH/24:0	SM	SL	NA	42	3	2		0.0219298	NA	NA	NA	NA	NA	NA	NA	NA	NA	NA	NA	NA	NA	NA	NA	NA	NA	NA	NA	NA	NA	NA	NA	NA	NA	NA	0.0491565	NA	NA	NA	NA	NA	0.0573435	NA	NA	NA	0.0312503	NA	NA	NA	NA
SM 18(9Me):2(4E,8E);2OH/16:0	SM	SL	NA	35	2	2		NA	NA	NA	NA	NA	NA	0.0627951	NA	NA	NA	NA	NA	NA	NA	0.0967927	NA	NA	NA	0.0910984	NA	NA	NA	NA	NA	NA	NA	NA	NA	NA	NA	NA	NA	NA	NA	NA	NA	NA	NA	NA	NA	NA	NA
SM 18(9Me):2(4E,8E);2OH/23:0	SM	SL	NA	37	2	2		0.0219318	NA	NA	NA	NA	0.0522247	NA	NA	0.0923678	NA	NA	0.0482979	NA	NA	0.0290359	NA	NA	NA	NA	0.0473192	NA	NA	NA	0.0407472	NA	NA	NA	0.0327695	NA	NA	0.112731	NA	NA	NA	NA	NA	0.0857622	NA	NA	NA	0.0155807	NA
SM 18(9Me):2(4E,8E);2OH/24:0	SM	SL	NA	43	2	2		NA	NA	NA	NA	NA	NA	NA	NA	NA	NA	NA	NA	0.0171811	NA	NA	NA	NA	NA	NA	NA	NA	NA	NA	NA	NA	NA	NA	NA	NA	NA	NA	NA	NA	NA	NA	NA	NA	NA	NA	NA	NA	NA
SM 18(9Me):3(4E,8E,10E);2OH/16:0	SM	SL	NA	34	3	2		NA	NA	NA	NA	NA	NA	NA	NA	NA	NA	NA	NA	NA	NA	0.015306	NA	NA	NA	NA	NA	NA	NA	NA	NA	NA	NA	NA	NA	NA	NA	NA	NA	NA	NA	NA	0.0315635	NA	NA	NA	0.0236652	NA	NA
SM 18(9Me):3(4E,8E,10E);2OH/23:0	SM	SL	NA	36	3	2		NA	NA	NA	NA	NA	NA	NA	NA	NA	NA	NA	NA	NA	NA	NA	NA	NA	NA	NA	NA	NA	NA	NA	NA	NA	NA	NA	NA	NA	0.0304608	NA	NA	NA	NA	NA	NA	NA	NA	NA	NA	NA	NA
SM 18(9Me):3(4E,8E,10E);2OH/24:0	SM	SL	NA	42	3	2		0.0219298	NA	NA	NA	NA	NA	NA	NA	NA	NA	NA	NA	NA	NA	NA	NA	NA	NA	NA	NA	NA	NA	NA	NA	NA	NA	NA	0.0491565	NA	NA	NA	NA	NA	0.0573435	NA	NA	NA	0.0312503	NA	NA	NA	NA
LCB 18:2(4E,8E);2OH or LCB 18:2(4E,8Z);2OH	SM	SL	NA	18	2	2		0.738879	0.0293131	0.0347481	0.0283818	0.0373019	1.46834	0.183625	0.183807	0.277644	0.374153	0.365409	0.122527	0.103925	0.179863	0.0982724	0.335505	0.0861589	0.10326	0.0957875	0.0859732	0.333333	0.185796	0.234985	0.0755125	0.0964335	0.326631	0.0734796	0.0477871	0.050085	0.041594	0.272145	0.045269	0.142262	0.0625521	0.0536947	0.386131	0.0842518	0.0517181	0.128891	0.0737519	0.260937	0.150043
LCB 18:3(4E,8E,10E);2OH	SM	SL	NA	18	3	2		17.0632	0.0365655	0.054254	0.0294871	0.0347355	2.88141	0.146853	0.145834	0.166063	0.123487	0.975231	0.146993	0.0713017	0.134585	0.103457	0.468542	0.0553604	0.131097	0.0579985	0.0842644	0.121959	0.12449	0.0722406	0.0397471	0.153317	0.0467193	0.0357006	0.0791292	0.03942	0.0640569	0.352741	0.0367774	0.109549	0.040586	0.0760645	0.538198	0.134305	0.0516591	0.0449767	0.065006	0.759399	0.358698
LCB 18(9Me):2(4E,8E);2OH	SM	SL	NA	19	2	2		0.0465165	0.0792236	0.0552782	0.0296985	0.0176345	0.511582	0.13704	0.230666	0.200769	0.118279	0.322481	0.140666	0.0821443	0.120343	0.109922	0.203881	0.0831347	0.0527487	0.0502067	0.0912812	0.295292	0.256779	0.135496	0.0339426	0.110234	0.109325	0.0737537	0.0727047	0.06782	0.0496002	0.388336	0.0662001	0.13147	0.0405687	0.0749385	0.296633	0.09748	0.158362	0.0491232	0.122017	0.116262	0.0860211
LCB 18(9Me):3(4E,8E,10E);2OH	SM	SL	NA	18	3	2		0.047473	0.0394856	0.0235813	0.034599	0.033257	0.55488	0.22827	0.155179	0.155495	0.221084	0.227965	0.0354969	0.0830462	0.100141	0.133299	0.456853	0.0410341	0.113894	0.0401676	0.0619039	0.328385	0.108742	0.108359	0.0186266	0.144669	0.0737791	0.097915	0.0660642	0.0591247	0.0654103	0.345655	0.0662063	0.0953437	0.0811432	0.0532602	0.289455	0.0887151	0.0912572	0.0845724	0.138746	0.227308	0.0405948
								The data in the strike-out line were excluded as multiple outliers because they could be rejected with a risk ratio of 0.01 as a result of Smirnov-Grabs rejection test.
[truncated: 3 more columns]

## Sheet: LCB18_2(4E,8Z);2OH
feature	class	structuralcategory	functionalcategory	totallength	totaldb	totaloh	fullname	LCB18:2(4E,8Z);2OH initial 1	LCB18:2(4E,8Z);2OH initial 2	LCB18:2(4E,8Z);2OH initial 3	LCB18:2(4E,8Z);2OH initial 4	LCB18:2(4E,8Z);2OH 1h 1	LCB18:2(4E,8Z);2OH 1h 2	LCB18:2(4E,8Z);2OH 1h 3	LCB18:2(4E,8Z);2OH 1h 4	LCB18:2(4E,8Z);2OH 2h 1	LCB18:2(4E,8Z);2OH 2h 2	LCB18:2(4E,8Z);2OH 2h 3	LCB18:2(4E,8Z);2OH 2h 4	LCB18:2(4E,8Z);2OH 3h 1	LCB18:2(4E,8Z);2OH 3h 2	LCB18:2(4E,8Z);2OH 3h 3	LCB18:2(4E,8Z);2OH 3h 4	LCB18:2(4E,8Z);2OH 4h 1	LCB18:2(4E,8Z);2OH 4h 2	LCB18:2(4E,8Z);2OH 4h 3	LCB18:2(4E,8Z);2OH 4h 4	LCB18:2(4E,8Z);2OH 5h 1	LCB18:2(4E,8Z);2OH 5h 2	LCB18:2(4E,8Z);2OH 5h 3	LCB18:2(4E,8Z);2OH 5h 4	LCB18:2(4E,8Z);2OH 6h 1	LCB18:2(4E,8Z);2OH 6h 2	LCB18:2(4E,8Z);2OH 6h 3	LCB18:2(4E,8Z);2OH 6h 4	LCB18:2(4E,8Z);2OH 7h 1	LCB18:2(4E,8Z);2OH 7h 2	LCB18:2(4E,8Z);2OH 7h 3	LCB18:2(4E,8Z);2OH 7h 4	LCB18:2(4E,8Z);2OH 8h 1	LCB18:2(4E,8Z);2OH 8h 2	LCB18:2(4E,8Z);2OH 8h 3	LCB18:2(4E,8Z);2OH 8h 4
							shortname	cis 0h1	cis 0h2	cis 0h3	cis 0h4	cis 0h1	cis 1h2	cis 1h3	cis 1h4	cis 2h1	cis 2h2	cis 2h3	cis 2h4	cis 3h1	cis 3h2	cis 3h3	cis 3h4	cis 4h1	cis 4h2	cis 4h3	cis 4h4	cis 5h1	cis 5h2	cis 5h3	cis 5h4	cis 6h1	cis 6h2	cis 6h3	cis 6h4	cis 7h1	cis 7h2	cis 7h3	cis 7h4	cis 8h1	cis 8h2	cis 8h3	cis 8h4
							cohort	LCB18:2(4E,8Z);2OH	LCB18:2(4E,8Z);2OH	LCB18:2(4E,8Z);2OH	LCB18:2(4E,8Z);2OH	LCB18:2(4E,8Z);2OH	LCB18:2(4E,8Z);2OH	LCB18:2(4E,8Z);2OH	LCB18:2(4E,8Z);2OH	LCB18:2(4E,8Z);2OH	LCB18:2(4E,8Z);2OH	LCB18:2(4E,8Z);2OH	LCB18:2(4E,8Z);2OH	LCB18:2(4E,8Z);2OH	LCB18:2(4E,8Z);2OH	LCB18:2(4E,8Z);2OH	LCB18:2(4E,8Z);2OH	LCB18:2(4E,8Z);2OH	LCB18:2(4E,8Z);2OH	LCB18:2(4E,8Z);2OH	LCB18:2(4E,8Z);2OH	LCB18:2(4E,8Z);2OH	LCB18:2(4E,8Z);2OH	LCB18:2(4E,8Z);2OH	LCB18:2(4E,8Z);2OH	LCB18:2(4E,8Z);2OH	LCB18:2(4E,8Z);2OH	LCB18:2(4E,8Z);2OH	LCB18:2(4E,8Z);2OH	LCB18:2(4E,8Z);2OH	LCB18:2(4E,8Z);2OH	LCB18:2(4E,8Z);2OH	LCB18:2(4E,8Z);2OH	LCB18:2(4E,8Z);2OH	LCB18:2(4E,8Z);2OH	LCB18:2(4E,8Z);2OH	LCB18:2(4E,8Z);2OH
Cer 18:2(4E,8Z);2OH/16:0	Cer	SL	NA	34	2	2		0.00117262	0.000746946	0.00152261	0.00145838	0.105377	0.0998301	0.0943062	0.0787231	0.420381	0.320555	0.264578	0.294905	0.36632	0.386966	0.54202	0.626305	0.648631	0.311867	0.626284	0.813229	0.529149	0.464526	0.591786	0.590864	0.577617	0.272505	0.403003	0.508261	0.554735	0.0703932	0.159302	0.289982	0.105555	0.322833	0.0518751	0.0115056
Cer 18:2(4E,8Z);2OH/18:0	Cer	SL	NA	36	2	2		0.000142925	0.000150815	0.000628226	0.000365981	0.0145406	0.0111285	0.0133446	0.00520459	0.0312103	0.0147982	0.0169122	0.024465	0.0279886	0.0264153	0.0468274	0.0777624	0.0419628	0.0131726	0.0512072	0.0646046	0.0314778	0.0325655	0.0367647	0.0274733	0.0189438	0.0057519	0.012111	0.0230869	0.0223893	0.00154906	0.0048949	0.00889604	0.00423346	0.00798782	0.00260712	0.000729181
Cer 18:2(4E,8Z);2OH/22:0	Cer	SL	NA	40	2	2		0.000249376	0.000304311	0.00074042	0.000353315	0.000938268	0.000761815	0.00196244	0.00125555	0.000706	0.000802817	0.000677659	0.000696301	0.000695171	0.000836683	0.000634802	0.000727768	0.00105939	0.00037772	0.000717465	0.000895796	0.000618448	0.00103341	0.00134124	0.000886424	0.000820576	0.000609513	0.000925041	0.000903249	0.00146808	0.000497529	0.000656824	0.00161543	0.00109923	0.000827879	0.000642836	0.000818387
Cer 18:2(4E,8Z);2OH/23:0	Cer	SL	NA	41	2	2		0.000185931	0.000247656	0.000344487	0.000305241	0.00433182	0.00269441	0.00199277	0.00195637	0.0295782	0.00935676	0.00290656	0.0102477	0.024789	0.0188593	0.0276866	0.0425082	0.0247523	0.00805446	0.0298401	0.039482	0.0160843	0.0348011	0.0264176	0.0238218	0.0177913	0.00900017	0.0206264	0.0638518	0.0757621	0.00219953	0.00823771	0.00939693	0.00267838	0.0313617	0.00166797	0.000631984
Cer 18:2(4E,8Z);2OH/24:1	Cer	SL	NA	42	3	2		0.000730739	0.00096268	0.00243617	0.00144964	0.00339921	0.00438149	0.00599151	0.00333627	0.0217672	0.00676812	0.00257012	0.00825576	0.0167783	0.0183611	0.0305043	0.0287695	0.0175735	0.00954432	0.0366968	0.0301516	0.0195794	0.0445362	0.0249114	0.0268705	0.0305603	0.00997844	0.0220391	0.0573747	0.09954	0.00457822	0.010733	0.0162401	0.00651489	0.0382446	0.00393423	0.00121875
Cer 18:2(4E,8Z);2OH/24:0	Cer	SL	NA	42	2	2		0.00168959	0.00245911	0.00423464	0.00234111	0.0192476	0.020408	0.0178852	0.0120475	0.0940405	0.0391935	0.0147614	0.0454514	0.0858538	0.0795434	0.140514	0.149647	0.0876692	0.047085	0.173654	0.134935	0.117869	0.19232	0.123726	0.145783	0.141827	0.0662048	0.188588	0.374207	0.437367	0.0197019	0.0889312	0.0811712	0.029815	0.205164	0.0204515	0.00550871
HexCer 18:2(4E,8Z);2OH/16:0	HexCer	SL	NA	34	2	2		NA	NA	NA	NA	0.00319242	0.00531914	0.00420907	0.0286482	0.0113791	0.0210995	0.00649895	0.0133498	0.0431947	0.0267848	0.0170073	0.0212688	0.0394875	0.026333	NA	NA	0.0125237	NA	0.0541629	NA	NA	0.0046009	0.00261396	0.013113	0	0.00847976	0.00587497	0.00487823	0	0.00288642	0	0
HexCer 18:2(4E,8Z);2OH/18:0	HexCer	SL	NA	36	2	2		NA	NA	0.00243029	NA	NA	NA	0.00157318	0.0462206	NA	NA	0.00840279	NA	0.00601796	NA	NA	NA	0.0956177	NA	NA	NA	NA	NA	NA	NA	NA	NA	0	0	0	0	0	0	0	0	0	0
HexCer 18:2(4E,8Z);2OH/22:0	HexCer	SL	NA	40	2	2		NA	NA	NA	NA	NA	NA	0.00516315	0.0032919	NA	NA	NA	NA	NA	NA	NA	NA	NA	NA	NA	NA	NA	NA	NA	NA	NA	NA	0	0	0	0	0	0	0	0	0	0
HexCer 18:2(4E,8Z);2OH/23:0	HexCer	SL	NA	41	2	2		NA	NA	NA	NA	NA	NA	0.000823663	0.00283176	NA	NA	NA	NA	NA	NA	NA	NA	0.018834	NA	NA	NA	NA	NA	NA	NA	NA	NA	0	0	0	0	0	0	0	0	0	0
HexCer 18:2(4E,8Z);2OH/24:1	HexCer	SL	NA	42	3	2		NA	NA	NA	NA	NA	0.00189069	0.00770229	0.00477853	NA	NA	NA	NA	NA	NA	NA	NA	NA	NA	NA	NA	NA	NA	NA	NA	NA	NA	0	0	0	0	0	0	0	0	0	0
HexCer 18:2(4E,8Z);2OH/24:0	HexCer	SL	NA	42	2	2		0.00387004	0.000268707	NA	NA	0.00288202	0.00463596	0.0106911	0.00355018	NA	NA	NA	NA	NA	NA	NA	NA	NA	NA	NA	NA	NA	NA	0.0064569	NA	NA	NA	0	0	0	0	0	0	0	0	0.0426738	0
SM 18:2(4E,8Z);2OH/16:0	SM	SL	NA	34	2	2		14.8575	9.23709	19.7342	20.6961	30.1476	23.8953	53.0592	55.4826	36.5744	29.3156	40.214	16.4207	17.3527	27.3932	54.8558	20.5396	106.121	24.5106	116.255	101.35	118.475	61.3551	59.3448	102.61	109.156	54.9352	103.471	171.4	61.1339	52.2332	130.157	83.7476	20.9265	55.1042	43.3488	26.2714
SM 18:2(4E,8Z);2OH/18:0	SM	SL	NA	36	2	2		0.482794	0.467539	0.771163	0.89192	1.02677	1.28387	2.73635	2.16055	0.674437	1.01867	1.0549	0.582524	0.32778	0.783165	0.747953	0.467242	0.824875	0.454995	1.11861	0.876847	1.17007	0.475245	0.765071	0.883625	0.752578	0.486248	1.08287	1.40978	0.532644	0.975233	1.63046	0.877358	0.353412	0.819693	0.437549	0.515119
SM 18:2(4E,8Z);2OH/24:0	SM	SL	NA	42	2	2		2.1446	1.52997	2.16799	2.717	4.10484	4.05946	8.51804	7.32279	2.71401	3.62181	3.27444	1.99409	1.31792	2.80508	2.79609	1.52418	3.29399	0.0198509	3.21627	2.67707	3.44974	1.23632	2.8213	3.03721	2.53306	1.86393	3.26797	4.95026	1.60702	3.0093	5.55615	2.84328	1.32231	2.65758	1.34135	1.90976
LCB 18:2(4E,8Z);2OH	LCB	SL	NA	18	2	2		NA	NA	NA	NA	0.629741	0	0.427705	0.329278	1.09188	0	0.546504	0.794189	0.956976	0.505214	1.03598	0.816186	0.88114	0.4767	0.878849	0.969224	0.651941	0.544832	0.564921	0.505887	0.570662	0.171479	0.369613	0.759548	1.42036	0.0625836	0.25954	0.282842	0	0.0693404	0.449675	0

## Sheet: LCB18_2(4E,8E);2OH
feature	class	structuralcategory	functionalcategory	totallength	totaldb	totaloh	fullname	LCB18:2(4E,8E);2OH initial 1	LCB18:2(4E,8E);2OH initial 2	LCB18:2(4E,8E);2OH initial 3	LCB18:2(4E,8E);2OH initial 4	LCB18:2(4E,8E);2OH initial 5	LCB18:2(4E,8E);2OH 1h 1	LCB18:2(4E,8E);2OH 1h 2	LCB18:2(4E,8E);2OH 1h 3	LCB18:2(4E,8E);2OH 1h 4	LCB18:2(4E,8E);2OH 1h 5	LCB18:2(4E,8E);2OH 2h 1	LCB18:2(4E,8E);2OH 2h 2	LCB18:2(4E,8E);2OH 2h 3	LCB18:2(4E,8E);2OH 2h 4	LCB18:2(4E,8E);2OH 2h 5	LCB18:2(4E,8E);2OH 3h 1	LCB18:2(4E,8E);2OH 3h 2	LCB18:2(4E,8E);2OH 3h 3	LCB18:2(4E,8E);2OH 3h 4	LCB18:2(4E,8E);2OH 3h 5	LCB18:2(4E,8E);2OH 4h 1	LCB18:2(4E,8E);2OH 4h 2	LCB18:2(4E,8E);2OH 4h 3	LCB18:2(4E,8E);2OH 4h 4	LCB18:2(4E,8E);2OH 4h 5	LCB18:2(4E,8E);2OH 5h 1	LCB18:2(4E,8E);2OH 5h 2	LCB18:2(4E,8E);2OH 5h 3	LCB18:2(4E,8E);2OH 5h 4	LCB18:2(4E,8E);2OH 5h 5	LCB18:2(4E,8E);2OH 6h 1	LCB18:2(4E,8E);2OH 6h 2	LCB18:2(4E,8E);2OH 6h 3	LCB18:2(4E,8E);2OH 6h 4	LCB18:2(4E,8E);2OH 6h 5	LCB18:2(4E,8E);2OH 7h 1	LCB18:2(4E,8E);2OH 7h 2	LCB18:2(4E,8E);2OH 7h 3	LCB18:2(4E,8E);2OH 7h 4	LCB18:2(4E,8E);2OH 7h 5	LCB18:2(4E,8E);2OH 8h 1	LCB18:2(4E,8E);2OH 8h 2
							shortname	trans 0h1	trans 0h2	trans 0h3	trans 0h4	trans 0h5	trans 1h1	trans 1h2	trans 1h3	trans 1h4	trans 1h5	trans 2h1	trans 2h2	trans 2h3	trans 2h4	trans 2h5	trans 3h1	trans 3h2	trans 3h3	trans 3h4	trans 3h5	trans 4h1	trans 4h2	trans 4h3	trans 4h4	trans 4h5	trans 5h1	trans 5h2	trans 5h3	trans 5h4	trans 5h5	trans 6h1	trans 6h2	trans 6h3	trans 6h4	trans 6h5	trans 7h1	trans 7h2	trans 7h3	trans 7h4	trans 7h5	trans 8h1	trans 8h2
							cohort	LCB18:2(4E,8E);2OH	LCB18:2(4E,8E);2OH	LCB18:2(4E,8E);2OH	LCB18:2(4E,8E);2OH	LCB18:2(4E,8E);2OH	LCB18:2(4E,8E);2OH	LCB18:2(4E,8E);2OH	LCB18:2(4E,8E);2OH	LCB18:2(4E,8E);2OH	LCB18:2(4E,8E);2OH	LCB18:2(4E,8E);2OH	LCB18:2(4E,8E);2OH	LCB18:2(4E,8E);2OH	LCB18:2(4E,8E);2OH	LCB18:2(4E,8E);2OH	LCB18:2(4E,8E);2OH	LCB18:2(4E,8E);2OH	LCB18:2(4E,8E);2OH	LCB18:2(4E,8E);2OH	LCB18:2(4E,8E);2OH	LCB18:2(4E,8E);2OH	LCB18:2(4E,8E);2OH	LCB18:2(4E,8E);2OH	LCB18:2(4E,8E);2OH	LCB18:2(4E,8E);2OH	LCB18:2(4E,8E);2OH	LCB18:2(4E,8E);2OH	LCB18:2(4E,8E);2OH	LCB18:2(4E,8E);2OH	LCB18:2(4E,8E);2OH	LCB18:2(4E,8E);2OH	LCB18:2(4E,8E);2OH	LCB18:2(4E,8E);2OH	LCB18:2(4E,8E);2OH	LCB18:2(4E,8E);2OH	LCB18:2(4E,8E);2OH	LCB18:2(4E,8E);2OH	LCB18:2(4E,8E);2OH	LCB18:2(4E,8E);2OH	LCB18:2(4E,8E);2OH	LCB18:2(4E,8E);2OH	LCB18:2(4E,8E);2OH
Cer 18:2(4E,8E);2OH/16:0	Cer	SL	NA	34	2	2		0.000587564	0.000958258	0.00286516	0.00153642	0.00166349	0.778351	1.04915	0.927921	1.04299	1.52761	0.398425	0.666905	0.623345	0.697707	0.913536	0.538544	0.712516	0.740617	0.618785	0.676582	0.537812	0.709341	0.815608	0.837073	1.03283	0.357621	0.275878	0.546611	0.522831	0.767611	0.117828	0.206997	0.0943757	0.216731	0.256815	0.0420809	0.115599	0.0534113	0.110656	0.147483	0.0410229	0.0406795
Cer 18:2(4E,8E);2OH/18:0	Cer	SL	NA	36	2	2		0	0.000266321	0.000295337	0.000305819	0.000355671	0.0840276	0.11126	0.112532	0.122382	0.346353	0.0405311	0.0745105	0.133574	0.076926	0.105928	0.0789243	0.0815998	0.0950853	0.112841	0.0712781	0.0602925	0.078479	0.0962224	0.0776876	0.0840666	0.0218915	0.0397261	0.041668	0.0677251	0.0791422	0.00496059	0.017005	0.00991035	0.0231047	0.0233132	0.00191935	0.00908871	0.00547243	0.00585268	0.0110181	0.00264127	0.00279846
Cer 18:2(4E,8E);2OH/22:0	Cer	SL	NA	40	2	2		0.000446277	0.000204459	0.00033085	0.00013797	0.000303754	0.00368215	0.00318919	0.00373933	0.006055	0.00417221	0.000909319	0.00221705	0.00124006	0.00130923	0.00239541	0.000995424	0.00137505	0.00134216	0.00123142	0.000928927	0.00124629	0.00109134	0.00244281	0.000913635	0.00135395	0.00164381	0.0016329	0.00244525	0.00147373	0.00165379	0.00125046	0.00129665	0.00177684	0.00120067	0.00172109	0.00134779	0.00103545	0.00214476	0.00170642	0.00128287	0.00239364	0.00196315
Cer 18:2(4E,8E);2OH/23:0	Cer	SL	NA	41	2	2		0.00088779	0.000471121	0.000533061	0.000532882	0.000647956	0.100343	0.114083	0.076772	0.0597787	0.435867	0.0734655	0.136487	0.149855	0.131722	0.143762	0.116626	0.17831	0.14338	0.123477	0.168995	0.0573074	0.0540343	0.0738661	0.0588217	0.139171	0.026942	0.0312429	0.0317344	0.0384513	0.0740628	0.00785262	0.00661225	0.00590516	0.0124243	0.0299081	0.00335493	0.00608813	0.0047514	0.00440659	0.00558083	0.00396285	0.00219068
Cer 18:2(4E,8E);2OH/24:1	Cer	SL	NA	42	3	2		0.00192636	0.000984996	0.001504	0.00092982	0.00137433	0.0179785	0.033983	0.0198265	0.0175845	0.0757534	0.0122949	0.0211006	0.0578807	0.0235905	0.0402771	0.0174591	0.0223351	0.0396419	0.0337462	0.0370848	0.0144647	0.0177362	0.0204475	0.0169208	0.031738	0.014332	0.0163883	0.015915	0.0174581	0.0219395	0.00523907	0.00667028	0.00819979	0.00803029	0.0106342	0.00276865	0.00518485	0.00525349	0.0046204	0.00631356	0.00485786	0.00430605
Cer 18:2(4E,8E);2OH/24:0	Cer	SL	NA	42	2	2		0.00409811	0.0028985	0.00505484	0.00340034	0.00485807	0.168496	0.268169	0.147565	0.174463	0.571379	0.101299	0.186908	0.318383	0.190808	0.270057	0.137962	0.220618	0.236398	0.202583	0.239649	0.0839561	0.0922876	0.15734	0.0982685	0.23352	0.0806359	0.116937	0.110362	0.100812	0.136256	0.0386001	0.0289917	0.0332725	0.0564317	0.0993825	0.0214325	0.0402574	0.0366715	0.0272575	0.0232464	0.0225056	0.0131802
HexCer 18:2(4E,8E);2OH/16:0	HexCer	SL	NA	34	2	2		NA	NA	NA	0.000331028	0	0.062238	0.0427315	0.0187305	0.0272702	0.622646	0.0680782	0.102218	0.449089	0.321525	0.105854	0.24436	1.11776	0.238706	0.204741	0.57744	0.117395	0.495857	0.277286	0.391772	0.569211	0.0532675	0.103573	0.1128	0.108994	0.129406	0.0255417	0.0222591	0.0305806	0.0579162	0.0358214	0.00724126	0.019221	0.0170171	0.0119659	0.00783	0.00952796	0.0109489
HexCer 18:2(4E,8E);2OH/18:0	HexCer	SL	NA	36	2	2		NA	NA	NA	NA	NA	NA	NA	NA	NA	NA	NA	NA	NA	NA	NA	NA	NA	NA	NA	NA	NA	NA	NA	NA	NA	NA	NA	NA	NA	NA	NA	NA	NA	NA	NA	NA	NA	NA	NA	NA	NA	NA
HexCer 18:2(4E,8E);2OH/22:0	HexCer	SL	NA	40	2	2		NA	NA	NA	NA	NA	NA	NA	NA	NA	NA	NA	NA	NA	NA	NA	NA	NA	NA	NA	NA	NA	NA	NA	NA	NA	NA	NA	NA	NA	NA	NA	NA	NA	NA	NA	NA	NA	NA	NA	NA	NA	NA
HexCer 18:2(4E,8E);2OH/23:0	HexCer	SL	NA	41	2	2		NA	NA	NA	NA	NA	NA	NA	NA	NA	NA	NA	NA	NA	NA	NA	NA	NA	NA	NA	NA	NA	NA	NA	NA	NA	NA	NA	NA	NA	NA	NA	NA	NA	NA	NA	NA	NA	NA	NA	NA	NA	NA
HexCer 18:2(4E,8E);2OH/24:1	HexCer	SL	NA	42	3	2		NA	NA	NA	NA	NA	NA	NA	NA	NA	NA	NA	NA	NA	NA	NA	NA	NA	NA	NA	NA	NA	NA	NA	NA	NA	NA	NA	NA	NA	NA	NA	NA	NA	NA	NA	NA	NA	NA	NA	NA	NA	NA
HexCer 18:2(4E,8E);2OH/24:0	HexCer	SL	NA	42	2	2		NA	NA	NA	NA	NA	NA	NA	NA	NA	NA	NA	NA	NA	NA	NA	NA	NA	NA	NA	NA	NA	NA	NA	NA	NA	NA	0.0344111	NA	NA	NA	NA	NA	NA	NA	0.0085828	NA	NA	0.00731581	0.00793705	NA	0.00395166	NA
SM 18:2(4E,8E);2OH/16:0	SM	SL	NA	34	2	2		3.93075	5.92816	8.15769	6.21951	6.97102	39.472	63.5702	39.1232	52.7184	81.3831	13.5993	27.6645	29.3758	32.3656	18.2232	23.3032	20.6461	32.6574	29.2988	18.556	22.9207	20.4338	34.7948	25.8514	18.3652	42.4847	31.1983	45.5804	26.3585	25.1697	28.1863	22.3862	24.9566	16.1793	19.9514	28.7	17.6459	33.6625	17.3493	23.4324	31.0605	33.836
SM 18:2(4E,8E);2OH/18:0	SM	SL	NA	36	2	2		0.198975	0.315621	0.342487	0.298812	0.294001	1.35008	1.83683	1.36634	2.05342	3.10573	0.251151	0.60203	0.518128	0.727405	0.509828	0.561328	0.365769	0.470396	0.530275	0.335086	0.384373	0.272039	0.706605	0.503137	0.354391	1.32516	0.627471	1.18999	0.555223	0.46629	0.760278	0.619864	0.580587	0.430371	0.710412	0.991227	0.519237	1.00584	0.629108	0.618477	0.968342	1.10134
SM 18:2(4E,8E);2OH/24:0	SM	SL	NA	42	2	2		0.87567	1.25595	1.33295	1.19038	1.25633	5.00334	6.44253	4.36641	7.22873	9.75955	1.06366	1.96541	1.87303	2.93252	1.68114	1.69391	1.2508	1.63542	2.51291	1.24647	1.76883	1.04279	2.15531	1.63225	1.07265	4.51857	1.94077	4.51213	1.85196	1.21374	3.26111	1.96528	2.37746	1.97733	2.18414	4.10816	1.51107	3.46657	2.29927	2.07084	3.9691	4.25974
LCB 18:2(4E,8E);2OH	SM	SL	NA	18	2	2		NA	NA	NA	0.0247502	NA	7.48194	2.35037	7.87205	1.92942	2.27263	2.65829	3.47142	5.53931	2.99977	4.28178	1.62949	3.85586	4.53983	3.4291	2.09855	0.640751	1.98535	1.42539	1.55231	1.89006	0.238376	0.398989	0.795314	0.918725	0.952811	0.292777	0.152156	0.197052	0.453528	0.302325	0.0546577	0.125384	0.178565	NA	NA	NA	NA
[truncated: 3 more columns]

## Sheet: LCB18(9Me)_2(4E,8E);2OH
feature	class	structuralcategory	functionalcategory	totallength	totaldb	totaloh	fullname	LCB18(9Me):2(4E,8E);2OH initial 1	LCB18(9Me):2(4E,8E);2OH initial 2	LCB18(9Me):2(4E,8E);2OH initial 3	LCB18(9Me):2(4E,8E);2OH initial 4	LCB18(9Me):2(4E,8E);2OH 1h 1	LCB18(9Me):2(4E,8E);2OH 1h 2	LCB18(9Me):2(4E,8E);2OH 1h 3	LCB18(9Me):2(4E,8E);2OH 1h 4	LCB18(9Me):2(4E,8E);2OH 2h 1	LCB18(9Me):2(4E,8E);2OH 2h 2	LCB18(9Me):2(4E,8E);2OH 2h 3	LCB18(9Me):2(4E,8E);2OH 2h 4	LCB18(9Me):2(4E,8E);2OH 3h 1	LCB18(9Me):2(4E,8E);2OH 3h 2	LCB18(9Me):2(4E,8E);2OH 3h 3	LCB18(9Me):2(4E,8E);2OH 3h 4	LCB18(9Me):2(4E,8E);2OH 4h 1	LCB18(9Me):2(4E,8E);2OH 4h 2	LCB18(9Me):2(4E,8E);2OH 4h 3	LCB18(9Me):2(4E,8E);2OH 4h 4	LCB18(9Me):2(4E,8E);2OH 5h 1	LCB18(9Me):2(4E,8E);2OH 5h 2	LCB18(9Me):2(4E,8E);2OH 5h 3	LCB18(9Me):2(4E,8E);2OH 5h 4	LCB18(9Me):2(4E,8E);2OH 6h 1	LCB18(9Me):2(4E,8E);2OH 6h 2	LCB18(9Me):2(4E,8E);2OH 6h 3	LCB18(9Me):2(4E,8E);2OH 6h 4	LCB18(9Me):2(4E,8E);2OH 7h 1	LCB18(9Me):2(4E,8E);2OH 7h 2	LCB18(9Me):2(4E,8E);2OH 7h 3	LCB18(9Me):2(4E,8E);2OH 7h 4	LCB18(9Me):2(4E,8E);2OH 8h 1	LCB18(9Me):2(4E,8E);2OH 8h 2	LCB18(9Me):2(4E,8E);2OH 8h 3	LCB18(9Me):2(4E,8E);2OH 8h 4
							shortname	9Me-d18:2 0h1	9Me-d18:2 0h2	9Me-d18:2 0h3	9Me-d18:2 0h4	9Me-d18:2 1h1	9Me-d18:2 1h2	9Me-d18:2 1h3	9Me-d18:2 1h4	9Me-d18:2 2h1	9Me-d18:2 2h2	9Me-d18:2 2h3	9Me-d18:2 2h4	9Me-d18:2 3h1	9Me-d18:2 3h2	9Me-d18:2 3h3	9Me-d18:2 3h4	9Me-d18:2 4h1	9Me-d18:2 4h2	9Me-d18:2 4h3	9Me-d18:2 4h4	9Me-d18:2 5h1	9Me-d18:2 5h2	9Me-d18:2 5h3	9Me-d18:2 5h4	9Me-d18:2 6h1	9Me-d18:2 6h2	9Me-d18:2 6h3	9Me-d18:2 6h4	9Me-d18:2 7h1	9Me-d18:2 7h2	9Me-d18:2 7h3	9Me-d18:2 7h4	9Me-d18:2 8h1	9Me-d18:2 8h2	9Me-d18:2 8h3	9Me-d18:2 8h4
							cohort	LCB18(9Me):2(4E,8E);2OH	LCB18(9Me):2(4E,8E);2OH	LCB18(9Me):2(4E,8E);2OH	LCB18(9Me):2(4E,8E);2OH	LCB18(9Me):2(4E,8E);2OH	LCB18(9Me):2(4E,8E);2OH	LCB18(9Me):2(4E,8E);2OH	LCB18(9Me):2(4E,8E);2OH	LCB18(9Me):2(4E,8E);2OH	LCB18(9Me):2(4E,8E);2OH	LCB18(9Me):2(4E,8E);2OH	LCB18(9Me):2(4E,8E);2OH	LCB18(9Me):2(4E,8E);2OH	LCB18(9Me):2(4E,8E);2OH	LCB18(9Me):2(4E,8E);2OH	LCB18(9Me):2(4E,8E);2OH	LCB18(9Me):2(4E,8E);2OH	LCB18(9Me):2(4E,8E);2OH	LCB18(9Me):2(4E,8E);2OH	LCB18(9Me):2(4E,8E);2OH	LCB18(9Me):2(4E,8E);2OH	LCB18(9Me):2(4E,8E);2OH	LCB18(9Me):2(4E,8E);2OH	LCB18(9Me):2(4E,8E);2OH	LCB18(9Me):2(4E,8E);2OH	LCB18(9Me):2(4E,8E);2OH	LCB18(9Me):2(4E,8E);2OH	LCB18(9Me):2(4E,8E);2OH	LCB18(9Me):2(4E,8E);2OH	LCB18(9Me):2(4E,8E);2OH	LCB18(9Me):2(4E,8E);2OH	LCB18(9Me):2(4E,8E);2OH	LCB18(9Me):2(4E,8E);2OH	LCB18(9Me):2(4E,8E);2OH	LCB18(9Me):2(4E,8E);2OH	LCB18(9Me):2(4E,8E);2OH
Cer 18(9Me):2(4E,8E);2OH/16:0	Cer	SL	NA	35	2	2		NA	NA	NA	NA	0.340397	0.419148	1.0632	0.809692	0.508333	1.10878	1.1154	1.66151	0.64511	0.879342	0.705976	0.937069	0.627628	1.25569	1.01849	0.854541	0.503723	0.901116	0.747386	0.846918	0.559475	0.855775	0.70572	0.431045	0.287209	0.379963	0.298352	0.3537	0.247145	0.184235	0.419296	0.173495
Cer 18(9Me):2(4E,8E);2OH/18:0	Cer	SL	NA	37	2	2		NA	NA	NA	NA	0.0142709	0.0140418	0.0572834	0.020506	0.019092	0.067635	0.0728732	0.104903	0.0362777	0.0544781	0.0530585	0.0992922	0.0288309	0.092213	0.0518273	0.0497491	0.0262014	0.0346233	0.0276153	0.0432099	0.0258833	0.0205509	0.0244683	0.014832	0.0126592	0.0100323	0.0089503	0.012506	0.0109947	0.00690936	0.0108225	0.00725405
Cer 18(9Me):2(4E,8E);2OH/22:0	Cer	SL	NA	41	2	2		NA	NA	NA	NA	0.0101447	0.00576747	0.0738137	0.0134374	0.022141	0.0581397	0.116067	0.15337	0.0382709	0.0761173	0.0720315	0.116878	0.0483784	0.0884709	0.0890817	0.058745	0.0301926	0.0347798	0.0789321	0.0396165	0.0234307	0.0171096	0.108643	0.0121644	0.00918317	0.0084449	0.0389242	0.0136756	0.00913898	0.0117187	0.00783012	0.00539277
Cer 18(9Me):2(4E,8E);2OH/23:0	Cer	SL	NA	42	2	2		NA	NA	NA	NA	0.0101069	0.00775301	0.132123	0.0183763	0.04342	0.0994919	0.226883	0.326967	0.0654744	0.18093	0.155487	0.21044	0.0705761	0.180542	0.198427	0.106717	0.0364224	0.0672619	0.140267	0.0785274	0.0318658	0.0223143	0.186155	0.0169066	0.0126218	0.0116348	0.0700267	0.0232303	0.00907672	0.0236842	0.0100897	0.00791549
Cer 18(9Me):2(4E,8E);2OH/24:1	Cer	SL	NA	43	3	2		NA	NA	NA	NA	0.0096366	0.00450909	0.0938301	0.00901989	0.0110349	0.028859	0.13541	0.240558	0.0292208	0.0510996	0.119707	0.0665676	0.0395021	0.0492955	0.161174	0.0255732	0.0180899	0.0152064	0.167606	0.0154275	0.0146232	0.0110856	0.231302	0.00747921	0.00616968	0.00524773	0.0697802	0.00738349	0.00417281	0.0189657	0.0049743	0.00492434
Cer 18(9Me):2(4E,8E);2OH/24:0	Cer	SL	NA	43	2	2		NA	NA	NA	NA	0.0243924	0.0102059	0.183189	0.0200121	0.0530386	0.115269	0.349627	0.566509	0.116206	0.23818	0.309181	0.293803	0.141503	0.216915	0.496132	0.16031	0.0522219	0.0793678	0.53677	0.0991627	0.0403385	0.034855	0.814748	0.0410029	0.0215176	0.0207052	0.49434	0.0544859	0.0210226	0.143852	0.0153694	0.0207965
HexCer 18(9Me):2(4E,8E);2OH/16:0	HexCer	SL	NA	35	2	2		NA	NA	NA	NA	0.0101843	NA	0.21605	0.00982997	0.168252	0.341545	0.277064	1.04791	0.63926	0.704756	0.262095	1.12961	0.744237	1.15899	0.296487	0.917097	0.57452	0.611176	0.130573	0.697961	0.20873	0.0798343	NA	NA	NA	0.04292	NA	NA	NA	NA	NA	NA
HexCer 18(9Me):2(4E,8E);2OH/18:0	HexCer	SL	NA	37	2	2		NA	NA	NA	NA	NA	NA	NA	NA	NA	NA	0.0507999	NA	NA	NA	0.160791	0.099127	NA	NA	0.203416	NA	NA	NA	NA	NA	NA	NA	NA	NA	NA	NA	NA	NA	NA	NA	NA	NA
HexCer 18(9Me):2(4E,8E);2OH/22:0	HexCer	SL	NA	41	2	2		NA	NA	NA	NA	NA	NA	NA	NA	NA	NA	NA	NA	NA	NA	NA	NA	NA	NA	NA	NA	NA	NA	NA	NA	NA	NA	NA	NA	NA	NA	NA	NA	NA	NA	NA	NA
HexCer 18(9Me):2(4E,8E);2OH/23:0	HexCer	SL	NA	42	2	2		NA	NA	NA	NA	NA	NA	NA	NA	NA	NA	NA	NA	NA	NA	NA	NA	NA	NA	NA	NA	NA	NA	NA	NA	NA	NA	NA	NA	NA	NA	NA	NA	NA	NA	NA	NA
HexCer 18(9Me):2(4E,8E);2OH/24:1	HexCer	SL	NA	43	3	2		NA	NA	NA	NA	NA	NA	NA	NA	NA	NA	NA	NA	NA	NA	NA	NA	NA	NA	NA	NA	NA	NA	NA	NA	NA	NA	NA	NA	NA	NA	NA	NA	NA	NA	NA	NA
HexCer 18(9Me):2(4E,8E);2OH/24:0	HexCer	SL	NA	43	2	2		NA	NA	NA	NA	NA	NA	NA	NA	NA	NA	NA	NA	NA	NA	NA	NA	NA	NA	NA	NA	NA	NA	NA	NA	NA	NA	NA	NA	NA	NA	NA	NA	NA	NA	NA	NA
SM 18(9Me):2(4E,8E);2OH/16:0	SM	SL	NA	35	2	2		0.0116303	0.00685366	0.00314455	0.0395327	1.05339	1.93673	2.51345	6.5648	5.17393	5.79789	5.51995	6.46046	8.04787	1.00541	8.32812	4.86981	2.75002	12.0577	5.19862	7.16695	7.45927	2.31807	12.9482	3.0307	4.21287	2.38982	6.70404	2.59206	1.85874	1.99052	2.19851	24.1691	26.4275	27.7349	23.5486	17.8903
SM 18(9Me):2(4E,8E);2OH/23:0	SM	SL	NA	37	2	2		NA	NA	0.00257824	NA	0.010013	0.00662859	0.011508	0.0328646	NA	NA	NA	NA	NA	NA	NA	NA	NA	NA	NA	NA	NA	NA	NA	NA	NA	NA	NA	NA	NA	NA	NA	0.876401	0.823904	0.902755	0.656749	0.48822
SM 18(9Me):2(4E,8E);2OH/24:0	SM	SL	NA	43	2	2		NA	NA	0.00227426	NA	NA	0.00692557	0.0249567	0.0140184	NA	NA	NA	NA	NA	NA	NA	NA	NA	NA	NA	NA	NA	NA	NA	NA	NA	NA	0.0626147	NA	NA	0.00886455	NA	3.20308	3.37707	3.49164	2.39285	2.33249
LCB 18(9Me):2(4E,8E);2OH	SM	SL	NA	19	2	2		NA	0.0149349	0.0106359	0.00823431	0.381018	0.58795	0.975243	0.656943	0.493567	2.00151	1.6951	2.27612	0.758832	2.10244	2.707	3.24553	1.02928	2.05391	2.09565	2.40619	0.570471	0.847727	2.29349	2.21039	0.501014	0.391103	2.67259	0.904897	0.300396	0.0561674	1.44247	0.802376	0.15597	0.593736	0.0828718	0.193059

## Sheet: LCB18_3(4E,8E,10E);2OH
feature	class	structuralcategory	functionalcategory	totallength	totaldb	totaloh	fullname	LCB18:3(4E,8E,10E);2OH initial 1	LCB18:3(4E,8E,10E);2OH initial 2	LCB18:3(4E,8E,10E);2OH initial 3	LCB18:3(4E,8E,10E);2OH initial 4	LCB18:3(4E,8E,10E);2OH 1h 1	LCB18:3(4E,8E,10E);2OH 1h 2	LCB18:3(4E,8E,10E);2OH 1h 3	LCB18:3(4E,8E,10E);2OH 1h 4	LCB18:3(4E,8E,10E);2OH 2h 1	LCB18:3(4E,8E,10E);2OH 2h 2	LCB18:3(4E,8E,10E);2OH 2h 3	LCB18:3(4E,8E,10E);2OH 2h 4	LCB18:3(4E,8E,10E);2OH 3h 1	LCB18:3(4E,8E,10E);2OH 3h 2	LCB18:3(4E,8E,10E);2OH 3h 3	LCB18:3(4E,8E,10E);2OH 3h 4	LCB18:3(4E,8E,10E);2OH 4h 1	LCB18:3(4E,8E,10E);2OH 4h 2	LCB18:3(4E,8E,10E);2OH 4h 3	LCB18:3(4E,8E,10E);2OH 4h 4	LCB18:3(4E,8E,10E);2OH 5h 1	LCB18:3(4E,8E,10E);2OH 5h 2	LCB18:3(4E,8E,10E);2OH 5h 3	LCB18:3(4E,8E,10E);2OH 5h 4	LCB18:3(4E,8E,10E);2OH 6h 1	LCB18:3(4E,8E,10E);2OH 6h 2	LCB18:3(4E,8E,10E);2OH 6h 3	LCB18:3(4E,8E,10E);2OH 6h 4	LCB18:3(4E,8E,10E);2OH 7h 1	LCB18:3(4E,8E,10E);2OH 7h 2	LCB18:3(4E,8E,10E);2OH 7h 3	LCB18:3(4E,8E,10E);2OH 7h 4	LCB18:3(4E,8E,10E);2OH 8h 1	LCB18:3(4E,8E,10E);2OH 8h 2	LCB18:3(4E,8E,10E);2OH 8h 3	LCB18:3(4E,8E,10E);2OH 8h 4
							shortname	d18:3 0h1	d18:3 0h2	d18:3 0h3	d18:3 0h4	d18:3 1h1	d18:3 1h2	d18:3 1h3	d18:3 1h4	d18:3 2h1	d18:3 2h2	d18:3 2h3	d18:3 2h4	d18:3 3h1	d18:3 3h2	d18:3 3h3	d18:3 3h4	d18:3 4h1	d18:3 4h2	d18:3 4h3	d18:3 4h4	d18:3 5h1	d18:3 5h2	d18:3 5h3	d18:3 5h4	d18:3 6h1	d18:3 6h2	d18:3 6h3	d18:3 6h4	d18:3 7h1	d18:3 7h2	d18:3 7h3	d18:3 7h4	d18:3 8h1	d18:3 8h2	d18:3 8h3	d18:3 8h4
							cohort	LCB18:3(4E,8E,10E);2OH	LCB18:3(4E,8E,10E);2OH	LCB18:3(4E,8E,10E);2OH	LCB18:3(4E,8E,10E);2OH	LCB18:3(4E,8E,10E);2OH	LCB18:3(4E,8E,10E);2OH	LCB18:3(4E,8E,10E);2OH	LCB18:3(4E,8E,10E);2OH	LCB18:3(4E,8E,10E);2OH	LCB18:3(4E,8E,10E);2OH	LCB18:3(4E,8E,10E);2OH	LCB18:3(4E,8E,10E);2OH	LCB18:3(4E,8E,10E);2OH	LCB18:3(4E,8E,10E);2OH	LCB18:3(4E,8E,10E);2OH	LCB18:3(4E,8E,10E);2OH	LCB18:3(4E,8E,10E);2OH	LCB18:3(4E,8E,10E);2OH	LCB18:3(4E,8E,10E);2OH	LCB18:3(4E,8E,10E);2OH	LCB18:3(4E,8E,10E);2OH	LCB18:3(4E,8E,10E);2OH	LCB18:3(4E,8E,10E);2OH	LCB18:3(4E,8E,10E);2OH	LCB18:3(4E,8E,10E);2OH	LCB18:3(4E,8E,10E);2OH	LCB18:3(4E,8E,10E);2OH	LCB18:3(4E,8E,10E);2OH	LCB18:3(4E,8E,10E);2OH	LCB18:3(4E,8E,10E);2OH	LCB18:3(4E,8E,10E);2OH	LCB18:3(4E,8E,10E);2OH	LCB18:3(4E,8E,10E);2OH	LCB18:3(4E,8E,10E);2OH	LCB18:3(4E,8E,10E);2OH	LCB18:3(4E,8E,10E);2OH
Cer 18:3(4E,8E,10E);2OH/16:0	Cer	SL	NA	34	3	2		NA	NA	NA	NA	0.584772	0.271214	0.233453	0.421293	0.746741	1.08764	0.630688	0.710213	1.017	1.16066	0.583442	1.02344	0.743715	0.886402	0.587451	0.942074	0.340317	0.822208	0.255345	0.441659	0.102839	0.304401	0.149697	0.172603	0.0239313	0.0585771	0.11772	0.0494114	0.0160864	0.0323404	0.0309484	0.0162806
Cer 18:3(4E,8E,10E);2OH/18:0	Cer	SL	NA	36	3	2		NA	NA	NA	NA	0.081424	0.0333364	0.0255031	0.0644862	0.109387	0.108398	0.0506267	0.0971452	0.133681	0.112306	0.0236105	0.11883	0.0574419	0.0646275	0.0186524	0.0487359	0.0156583	0.0359042	0.00592665	0.0175157	0.00457277	0.00663219	0.00345991	0.00780285	0.00203959	0.00412027	0.0035064	0.00297449	0.00100013	0.00161488	0.00170925	0.00113945
Cer 18:3(4E,8E,10E);2OH/22:0	Cer	SL	NA	40	3	2		NA	NA	NA	NA	0.0169489	0.00744127	0.00575537	0.0115816	0.0356061	0.0396492	0.0193912	0.0301305	0.0355462	0.0563574	0.014391	0.0377531	0.022657	0.0336692	0.0138621	0.0234818	0.0125589	0.0216275	0.00613294	0.00768585	0.00393618	0.00767071	0.00456649	0.00441972	0.00202777	0.00355178	0.0022439	0.00210997	0.00145166	0.000792326	0.00117251	0.00127922
Cer 18:3(4E,8E,10E);2OH/23:0	Cer	SL	NA	41	3	2		NA	NA	NA	NA	0.0328926	0.0107658	0.0128892	0.0201648	0.11641	0.0887274	0.0864302	0.0683456	0.144619	0.161106	0.0783898	0.124604	0.0721648	0.104849	0.0484351	0.0480067	0.0233273	0.0736355	0.0163103	0.0187426	0.00735306	0.0125798	0.00841623	0.00736866	0.00455894	0.00553	0.00352606	0.00409657	0.00236941	0.00175541	0.00198956	0.0025407
Cer 18:3(4E,8E,10E);2OH/24:1	Cer	SL	NA	42	4	2		NA	NA	NA	NA	0.0145791	0.00702008	0.00413056	0.00557035	0.0205209	0.0262763	0.00849241	0.0233233	0.0261306	0.0383008	0.00651717	0.025792	0.0175864	0.0241354	0.0107147	0.0158397	0.011984	0.0224798	0.00627673	0.00861347	0.00457294	0.00533483	0.00508373	0.00397517	0.00133401	0.00242687	0.00230714	0.00326304	0.00106763	0.00136961	0.00089469	0.000950804
Cer 18:3(4E,8E,10E);2OH/24:0	Cer	SL	NA	42	3	2		NA	NA	NA	NA	0.0770933	0.036951	0.0354839	0.0448037	0.166919	0.188712	0.117842	0.137848	0.180572	0.240442	0.0935255	0.196241	0.113588	0.134869	0.0688888	0.119598	0.0544607	0.113789	0.0321888	0.0417297	0.0171095	0.0263527	0.0281386	0.0218024	0.0114601	0.0151241	0.00940692	0.0154237	0.00827302	0.0059829	0.00491768	0.00675531
HexCer 18:3(4E,8E,10E);2OH/16:0	HexCer	SL	NA	34	3	2		NA	NA	NA	NA	NA	0.00220438	0.0016597	NA	0.00313025	0.00203709	0.00240188	0.00118456	0.00401131	0.00326004	0.00380891	0.00187611	NA	NA	0.00359092	0.00943969	0.001905	NA	0.0254185	NA	0.0037079	0.00122943	0.00825483	NA	NA	0.00684097	NA	0.00508849	NA	NA	NA	0.00313135
HexCer 18:3(4E,8E,10E);2OH/16:0	HexCer	SL	NA	36	3	2		NA	NA	NA	NA	NA	NA	NA	NA	NA	NA	NA	NA	NA	NA	NA	NA	NA	NA	NA	NA	NA	NA	NA	NA	NA	NA	NA	NA	NA	NA	NA	NA	NA	NA	NA	NA
HexCer 18:3(4E,8E,10E);2OH/22:0	HexCer	SL	NA	40	3	2		NA	NA	NA	NA	NA	NA	NA	NA	NA	NA	NA	NA	NA	NA	NA	NA	NA	NA	NA	NA	NA	NA	NA	NA	NA	NA	NA	NA	NA	NA	NA	NA	NA	NA	NA	NA
HexCer 18:3(4E,8E,10E);2OH/23:0	HexCer	SL	NA	41	3	2		NA	NA	NA	NA	NA	NA	NA	NA	NA	NA	NA	NA	NA	NA	NA	NA	NA	NA	NA	NA	NA	NA	NA	NA	NA	NA	NA	NA	NA	NA	NA	NA	NA	NA	NA	NA
HexCer 18:3(4E,8E,10E);2OH/24:1	HexCer	SL	NA	42	4	2		NA	NA	NA	NA	NA	NA	NA	NA	NA	NA	NA	NA	NA	NA	NA	NA	NA	NA	NA	NA	NA	NA	NA	NA	NA	NA	NA	NA	NA	NA	NA	NA	NA	NA	NA	NA
HexCer 18:3(4E,8E,10E);2OH/24:0	HexCer	SL	NA	42	3	2		NA	NA	NA	NA	NA	NA	NA	NA	NA	NA	NA	NA	NA	NA	NA	NA	NA	NA	NA	NA	NA	NA	NA	NA	NA	NA	NA	NA	NA	NA	NA	NA	NA	NA	NA	NA
SM 18:3(4E,8E,10E);2OH/16:0	SM	SL	NA	34	3	2		0.00590321	NA	NA	NA	0.380363	0.254902	0.108889	0.309531	1.12511	1.27656	1.40564	0.937393	1.95687	1.32707	0.392444	1.75636	1.25288	1.27521	1.21408	4.0143	0.737071	1.75971	0.954313	1.41671	1.32581	1.48779	0.599911	0.956667	0.805933	0.75597	0.943473	0.912346	0.930027	0.526029	0.668818	0.765431
SM 18:3(4E,8E,10E);2OH/18:0	SM	SL	NA	36	3	2		NA	NA	NA	NA	NA	NA	NA	NA	NA	NA	NA	NA	NA	NA	NA	NA	NA	NA	NA	NA	NA	NA	NA	NA	NA	NA	NA	NA	NA	NA	NA	NA	NA	NA	NA	NA
SM 18:3(4E,8E,10E);2OH/24:0	SM	SL	NA	42	3	2		0.00682731	NA	NA	NA	NA	NA	NA	NA	NA	NA	NA	NA	NA	NA	NA	NA	NA	NA	NA	NA	NA	NA	NA	NA	NA	NA	NA	NA	NA	NA	NA	NA	NA	NA	NA	NA
LCB 18:3(4E,8E,10E);2OH	SM	SL	NA	18	3	2		NA	NA	NA	NA	2.47179	2.54936	1.36165	3.92632	3.68012	5.00788	1.07017	5.03012	6.01219	2.7538	0.579013	4.41373	2.11049	2.69447	0.777906	1.47242	NA	0.491373	NA	NA	0.134726	NA	0.206189	0.395447	NA	NA	NA	NA	NA	NA	NA	NA

## Sheet: LCB18(9Me)_3(4E,8E,10E);2OH
feature	class	structuralcategory	functionalcategory	totallength	totaldb	totaloh	fullname	LCB 18(9Me):3(4E,8E,10E);2OH initial 1	LCB 18(9Me):3(4E,8E,10E);2OH initial 2	LCB 18(9Me):3(4E,8E,10E);2OH initial 3	LCB 18(9Me):3(4E,8E,10E);2OH initial 4	LCB 18(9Me):3(4E,8E,10E);2OH initial 5	LCB 18(9Me):3(4E,8E,10E);2OH 1h 1	LCB 18(9Me):3(4E,8E,10E);2OH 1h 2	LCB 18(9Me):3(4E,8E,10E);2OH 1h 3	LCB 18(9Me):3(4E,8E,10E);2OH 1h 4	LCB 18(9Me):3(4E,8E,10E);2OH 1h 5	LCB 18(9Me):3(4E,8E,10E);2OH 2h 1	LCB 18(9Me):3(4E,8E,10E);2OH 2h 2	LCB 18(9Me):3(4E,8E,10E);2OH 2h 3	LCB 18(9Me):3(4E,8E,10E);2OH 2h 4	LCB 18(9Me):3(4E,8E,10E);2OH 2h 5	LCB 18(9Me):3(4E,8E,10E);2OH 3h 1	LCB 18(9Me):3(4E,8E,10E);2OH 3h 2	LCB 18(9Me):3(4E,8E,10E);2OH 3h 3	LCB 18(9Me):3(4E,8E,10E);2OH 3h 4	LCB 18(9Me):3(4E,8E,10E);2OH 3h 5	LCB 18(9Me):3(4E,8E,10E);2OH 4h 1	LCB 18(9Me):3(4E,8E,10E);2OH 4h 2	LCB 18(9Me):3(4E,8E,10E);2OH 4h 3	LCB 18(9Me):3(4E,8E,10E);2OH 4h 4	LCB 18(9Me):3(4E,8E,10E);2OH 4h 5	LCB 18(9Me):3(4E,8E,10E);2OH 5h 1	LCB 18(9Me):3(4E,8E,10E);2OH 5h 2	LCB 18(9Me):3(4E,8E,10E);2OH 5h 3	LCB 18(9Me):3(4E,8E,10E);2OH 5h 4	LCB 18(9Me):3(4E,8E,10E);2OH 5h 5	LCB 18(9Me):3(4E,8E,10E);2OH 6h 1	LCB 18(9Me):3(4E,8E,10E);2OH 6h 2	LCB 18(9Me):3(4E,8E,10E);2OH 6h 3	LCB 18(9Me):3(4E,8E,10E);2OH 6h 4	LCB 18(9Me):3(4E,8E,10E);2OH 6h 5	LCB 18(9Me):3(4E,8E,10E);2OH 7h 1	LCB 18(9Me):3(4E,8E,10E);2OH 7h 2	LCB 18(9Me):3(4E,8E,10E);2OH 7h 3	LCB 18(9Me):3(4E,8E,10E);2OH 7h 4	LCB 18(9Me):3(4E,8E,10E);2OH 7h 5	LCB 18(9Me):3(4E,8E,10E);2OH 8h 1	LCB 18(9Me):3(4E,8E,10E);2OH 8h 2
							shortname	trans 0h1	trans 0h2	trans 0h3	trans 0h4	trans 0h5	trans 1h1	trans 1h2	trans 1h3	trans 1h4	trans 1h5	trans 2h1	trans 2h2	trans 2h3	trans 2h4	trans 2h5	trans 3h1	trans 3h2	trans 3h3	trans 3h4	trans 3h5	trans 4h1	trans 4h2	trans 4h3	trans 4h4	trans 4h5	trans 5h1	trans 5h2	trans 5h3	trans 5h4	trans 5h5	trans 6h1	trans 6h2	trans 6h3	trans 6h4	trans 6h5	trans 7h1	trans 7h2	trans 7h3	trans 7h4	trans 7h5	trans 8h1	trans 8h2
							cohort	LCB 18(9Me):3(4E,8E,10E);2OH	LCB 18(9Me):3(4E,8E,10E);2OH	LCB 18(9Me):3(4E,8E,10E);2OH	LCB 18(9Me):3(4E,8E,10E);2OH	LCB 18(9Me):3(4E,8E,10E);2OH	LCB 18(9Me):3(4E,8E,10E);2OH	LCB 18(9Me):3(4E,8E,10E);2OH	LCB 18(9Me):3(4E,8E,10E);2OH	LCB 18(9Me):3(4E,8E,10E);2OH	LCB 18(9Me):3(4E,8E,10E);2OH	LCB 18(9Me):3(4E,8E,10E);2OH	LCB 18(9Me):3(4E,8E,10E);2OH	LCB 18(9Me):3(4E,8E,10E);2OH	LCB 18(9Me):3(4E,8E,10E);2OH	LCB 18(9Me):3(4E,8E,10E);2OH	LCB 18(9Me):3(4E,8E,10E);2OH	LCB 18(9Me):3(4E,8E,10E);2OH	LCB 18(9Me):3(4E,8E,10E);2OH	LCB 18(9Me):3(4E,8E,10E);2OH	LCB 18(9Me):3(4E,8E,10E);2OH	LCB 18(9Me):3(4E,8E,10E);2OH	LCB 18(9Me):3(4E,8E,10E);2OH	LCB 18(9Me):3(4E,8E,10E);2OH	LCB 18(9Me):3(4E,8E,10E);2OH	LCB 18(9Me):3(4E,8E,10E);2OH	LCB 18(9Me):3(4E,8E,10E);2OH	LCB 18(9Me):3(4E,8E,10E);2OH	LCB 18(9Me):3(4E,8E,10E);2OH	LCB 18(9Me):3(4E,8E,10E);2OH	LCB 18(9Me):3(4E,8E,10E);2OH	LCB 18(9Me):3(4E,8E,10E);2OH	LCB 18(9Me):3(4E,8E,10E);2OH	LCB 18(9Me):3(4E,8E,10E);2OH	LCB 18(9Me):3(4E,8E,10E);2OH	LCB 18(9Me):3(4E,8E,10E);2OH	LCB 18(9Me):3(4E,8E,10E);2OH	LCB 18(9Me):3(4E,8E,10E);2OH	LCB 18(9Me):3(4E,8E,10E);2OH	LCB 18(9Me):3(4E,8E,10E);2OH	LCB 18(9Me):3(4E,8E,10E);2OH	LCB 18(9Me):3(4E,8E,10E);2OH	LCB 18(9Me):3(4E,8E,10E);2OH
Cer 18(9Me):3(4E,8E,10E);2OH/16:0	Cer	SL	NA	34	3	2		NA	NA	NA	NA	NA	0.117011	0.046041	0.140883	0.16791	0.0901679	0.171125	1.01548	0.273557	0.33619	0.624362	0.371806	0.532295	1.50006	0.370392	0.449538	1.28788	1.88302	2.25272	0.31998	0.214767	0.431765	1.82941	0.858148	1.57264	0.19843	0.985416	0.632481	1.06814	0.742327	0.10783	0.378142	0.819287	0.428558	0.0611427	0.0883497	0.0362718	0.080086
Cer 18(9Me):3(4E,8E,10E);2OH/18:0	Cer	SL	NA	36	3	2		NA	NA	NA	NA	NA	0.00617814	0.00472577	0.0136818	0.0110694	0.00792163	0.0139028	0.0240664	0.0171179	0.0165257	0.0447851	0.0171487	0.0131052	0.0504818	0.0101413	0.0173339	0.0521106	0.0457576	0.0670582	0.00568007	0.0053067	0.0121823	0.0437943	0.0283191	0.0251966	0.00661419	0.0204666	0.0174464	0.0278241	0.00914724	0.00231098	0.00734693	0.0155296	0.0151567	0.001477	0.00358306	0.00166679	0.00391762
Cer 18(9Me):3(4E,8E,10E);2OH/22:0	Cer	SL	NA	40	3	2		NA	NA	NA	NA	NA	0.00821541	0.0032277	0.0128902	0.0132224	0.00677299	0.0272383	0.0316213	0.0240723	0.031879	0.0624875	0.0432504	0.0517469	0.167409	0.0476429	0.051802	0.14204	0.108411	0.156124	0.0471114	0.0241705	0.0661049	0.154509	0.0671598	0.154376	0.0308403	0.188031	0.0549428	0.122535	0.113896	0.024823	0.118846	0.112289	0.0937388	0.00442784	0.0228785	0.00685588	0.0128425
Cer 18(9Me):3(4E,8E,10E);2OH/23:0	Cer	SL	NA	41	3	2		NA	NA	NA	NA	NA	0.0118256	0.00350353	0.00958115	0.00949895	0.00806004	0.0425357	0.0300938	0.0299191	0.0348023	0.107427	0.0978845	0.109325	0.400474	0.0981067	0.14919	0.373285	0.174068	0.27625	0.0789902	0.0486218	0.102221	0.250384	0.095299	0.309623	0.0518735	0.404168	0.0678333	0.153915	0.285431	0.0478704	0.263001	0.296389	0.197879	0.00606504	0.040107	0.0162441	0.0195918
Cer 18(9Me):3(4E,8E,10E);2OH/24:1	Cer	SL	NA	42	4	2		NA	NA	NA	NA	NA	0.0158683	0.00252764	0.0122724	0.0245745	0.0122999	0.0317262	0.0285	0.0160567	0.0338686	0.0755207	0.046541	0.0288346	0.130453	0.0313515	0.0471985	0.165615	0.103685	0.20254	0.0510977	0.0269598	0.174885	0.0910758	0.0886272	0.341417	0.0303165	0.454217	0.0308732	0.11093	0.145719	0.0444707	0.226874	0.160126	0.0983591	0.00451425	0.0398936	0.0137561	0.00683451
Cer 18(9Me):3(4E,8E,10E);2OH/24:0	Cer	SL	NA	42	3	2		NA	NA	NA	NA	NA	0.0371314	0.0134703	0.0397173	0.0621481	0.0358882	0.142306	0.108547	0.0730954	0.171767	0.424198	0.419072	0.555502	2.15823	0.433783	1.0429	1.88864	0.433894	1.51967	0.6029	0.366792	1.26007	0.819824	0.572011	3.68068	0.585363	4.22162	0.167069	1.25997	2.22025	0.805848	3.17331	3.05492	1.42525	0.0147211	0.335617	0.153654	0.0625973
HexCer 18(9Me):3(4E,8E,10E);2OH/16:0	HexCer	SL	NA	34	3	2		NA	NA	NA	NA	NA	0.0057681	0.00231784	0.00577178	0.00618507	0.00711158	0.0248589	0.0756657	0.036505	0.0380285	0.0453524	0.0337003	0.0602639	0.0769079	0.0551783	0.0698536	0.0350049	0.0733382	0.075664	0.0173174	0.0374206	0.00955256	0.0605168	0.0246465	0.0572543	0.0365642	NA	0.0354928	NA	0.0205656	0.00506819	0.0101822	0.0375133	0.0193166	0.0153216	0.00666135	0.000948401	0.00531429
HexCer 18(9Me):3(4E,8E,10E);2OH/18:0	HexCer	SL	NA	36	3	2		NA	NA	NA	NA	NA	NA	NA	NA	NA	NA	0.0035074	0.00269459	0.00403122	NA	0.00305609	NA	NA	0.00403542	0.00181977	0.00316619	NA	0.00115957	0.00635414	NA	0.000771677	NA	0.000639364	0.000737362	0.00180738	0.000669429	NA	0.000419801	NA	0.000422559	NA	0.000766673	0	0	0	0	0	0
HexCer 18(9Me):3(4E,8E,10E);2OH/22:0	HexCer	SL	NA	40	3	2		NA	NA	NA	NA	NA	NA	NA	NA	NA	NA	NA	NA	NA	NA	NA	NA	NA	NA	NA	NA	NA	0.0012958	0.000481175	NA	NA	NA	NA	NA	0.00260249	NA	NA	0.000644737	NA	0.000422757	NA	0.000511093	0	0	0	0	0	0
HexCer 18(9Me):3(4E,8E,10E);2OH/23:0	HexCer	SL	NA	41	3	2		NA	NA	NA	NA	NA	NA	NA	NA	NA	NA	NA	NA	NA	NA	NA	NA	NA	NA	NA	NA	NA	0.0007159	0.00136675	NA	NA	NA	NA	NA	0.00272752	NA	NA	0.000332475	NA	NA	NA	0	0	0.000716149	0	0	0	0
HexCer 18(9Me):3(4E,8E,10E);2OH/24:1	HexCer	SL	NA	42	4	2		NA	NA	NA	NA	NA	NA	NA	NA	NA	NA	NA	NA	NA	NA	NA	NA	NA	NA	NA	NA	NA	0.00100934	0.001337	NA	NA	NA	NA	NA	0.00466645	0.000232492	NA	0.000449704	NA	0.00106202	NA	0.00102205	0.00372606	0	0	0	0	0
HexCer 18(9Me):3(4E,8E,10E);2OH/24:0	HexCer	SL	NA	42	3	2		NA	NA	NA	NA	NA	NA	NA	NA	NA	NA	0.000169505	NA	NA	NA	NA	NA	NA	NA	NA	NA	NA	0.0007159	0.00135343	NA	NA	NA	NA	0.000552751	0.00453001	NA	NA	0.000366491	NA	0.000473563	NA	0.00215294	0.00369591	0.00173139	0	0	0	0
SM 18(9Me):3(4E,8E,10E);2OH/16:0	SM	SL	NA	34	3	2		NA	NA	NA	NA	NA	0.248901	0.719293	0.133872	0.257693	0.571792	0.310166	2.65743	0.828791	0.960523	1.75307	1.08919	11.9302	3.70553	2.33194	2.84773	3.3387	2.30704	3.92925	15.7741	2.63146	4.34632	12.9052	5.75962	2.07491	4.74765	10.0464	7.64171	29.5458	3.30115	3.10518	0.567146	0.181666	1.55928	1.53965	0.00960477	1.18363	1.75816
SM 18(9Me):3(4E,8E,10E);2OH/18:0	SM	SL	NA	36	3	2		NA	NA	NA	NA	NA	NA	NA	NA	NA	NA	NA	NA	NA	NA	NA	NA	0.0489569	NA	0.00700956	0.0239304	0.0154542	NA	0.0170568	0.110951	NA	NA	0.0479298	0.0322927	NA	NA	0.0644713	NA	0.0892945	0.0107082	NA	0.00469106	0.00437044	0.00454977	0.0103359	0	0	0.00630181
SM 18(9Me):3(4E,8E,10E);2OH/24:0	SM	SL	NA	42	3	2		NA	NA	NA	NA	NA	NA	NA	NA	NA	0.00366139	NA	NA	NA	NA	NA	0.00570322	0.0490971	0.0200128	0.015513	0.0247783	0.0397442	NA	0.0391103	0.198221	NA	0.0745807	0.0566759	NA	0.0226225	0.0340076	0.175456	0.0480732	0.161478	0.0874512	0.0336912	0.0117266	0	0.0113747	0	0	0.00592204	0.00612016
LCB 18(9Me):3(4E,8E,10E);2OH	SM	SL	NA	18	3	2		NA	NA	NA	NA	NA	NA	NA	NA	NA	NA	0.542183	NA	NA	0.48782	NA	NA	NA	0.665207	NA	NA	11.0689	NA	6.77706	NA	NA	NA	NA	3.39648	NA	NA	NA	NA	NA	NA	NA	0	0	0	0	0	0	0
[truncated: 3 more columns]
