# Supplementary material for: Structure-dependent absorption of atypical sphingoid long-chain bases from digestive tract into lymph
Source: Lipids Health Dis. 2021 Mar 1;20:24. doi: 10.1186/s12944-021-01448-2 (PMC7919070; doi:10.1186/s12944-021-01448-2)
Supplement: Supplementary file 4 — Additional file 4: Table S2. Mean and standard deviation values of Figs. 2, 3, 4, 5, 6 and 7 with exact P values. [file 12944_2021_1448_MOESM4_ESM.xlsx]

## Sheet: Fig2
		mean±standard deviation (nmol)						P value
	collection time	control	n=5	LCB 18:2(4E,8Z);2OH	n=4	LCB 18:2(4E,8Ｅ);2OH	n=5
		mean	±standard deviation	mean	±standard deviation	mean	±standard deviation	control vs. LCB 18:2(4E,8Z);2OH	control vs. LCB 18:2(4E,8E);2OH	LCB 18:2(4E,8Z);2OHl vs. LCB 18:2(4E,8E);2OH
LCB 18:2(4E,8Z);2OH	0h	0.173725	0.110714	0	0	0.00495004	0.00990008	0.3945	0.3743	0.9992
or 18:2(4E,8E);2OH	1h	0.497514	0.282597	0.346681	0.227584	4.38128	2.69749	0.9919	0.0175	0.0197
	2h	0.173999	0.49051	0.608144	0.400704	3.79012	1.0304	0.6656	<0.0001	0.0001
	3h	0.141337	0.0999662	0.828589	0.20262	3.11057	1.08789	0.3875	0.0002	0.0022
	4h	0.185212	0.0972991	0.801478	0.191018	1.49877	0.476302	0.0548	0.0002	0.0302
	5h	0.107915	0.0941628	0.566895	0.0534917	0.660843	0.288748	0.0196	0.0042	0.7883
	6h	0.115184	0.109891	0.467826	0.219741	0.279568	0.10392	0.0188	0.2793	0.2321
	7h	0.144949	0.085801	0.50633	0.534604	0.0717213	0.0705326	0.2855	0.9371	0.1773
	8h	0.156634	0.123184	0.129754	0.186863	0	0	0.9409	0.1441	0.2828
		mean±standard deviation (nmol)						P value
	collection time	control	n=5	LCB 18:3(4E,8E,10E);2OH	n=4
		mean	±standard deviation	mean	±standard deviation			control vs. LCB 18:3(4E,8E,10E);2OH
LCB 18:3(4E,8E,10E);2OH	0h	0.0387605	0.00931484	0	0			0.0004
	1h	0.14556	0.0150776	2.57728	0.909612			0.0036
	2h	0.286314	0.345458	3.69707	1.61215			0.0048
	3h	0.159452	0.156921	3.43968	2.01373			0.0151
	4h	0.102351	0.0407384	1.76382	0.714708			0.0026
	5h	0.0530052	0.016298	0.122843	0.212771			0.5395
	6h	0.123144	0.117806	0.18409	0.142729			0.5556
	7h	0.166829	0.188389	0	0			0.1623
	8h	0.278183	0.264954	0	0			0.1065
		mean±standard deviation (nmol)						P value
	collection time	control	n=5	LCB 18(9Me):2(4E,8E);2OH	n=4
		mean	±standard deviation	mean	±standard deviation			control vs. LCB 18(9Me):2(4E,8E);2OH
LCB 18(9Me):2(4E,8E);2OH	0h	0.0456703	0.0212601	0.00845129	0.00543786			0.0197
	1h	0.239667	0.141985	0.650288	0.213326			0.0187
	2h	0.155111	0.0857862	1.61657	0.680162			0.0041
	3h	0.0962504	0.0562022	2.20345	0.926906			0.0029
	4h	0.166349	0.0963702	1.89626	0.518722			0.0004
	5h	0.0746408	0.0193965	1.48052	0.778178			0.0092
	6h	0.140303	0.127522	1.1174	0.918045			0.0768
	7h	0.144723	0.0838443	0.650353	0.530587			0.1067
	8h	0.0928993	0.0375586	0.256409	0.19875			0.1565
		mean±standard deviation (nmol)						P value
	collection time	control	n=5	LCB 18(9Me):3(4E,8E,10E);2OH	n=5
		mean	±standard deviation	mean	±standard deviation			control vs. LCB 18(9Me):3(4E,8E,10E);2OH
LCB 18(9Me):3(4E,8E,10E);2OH	0h	0.0356792	0.00783552	0	0			<0.0001
	1h	0.262982	0.149225	0	0			0.0078
	2h	0.11599	0.0642707	0.206001	0.252883			0.5097
	3h	0.14277	0.15931	0.133041	0.266083			0.9515
	4h	0.141756	0.102181	3.56918	4.57718			0.1727
	5h	0.0724587	0.0135509	0.679296	1.35859			0.3978
	6h	0.128322	0.109581	0	0			0.0473
	7h	0.138549	0.077982	0	0			0.0075
	8h	0.114022	0.0729972	0	0			0.0141

## Sheet: Fig3
		mean±standard deviation (nmol)						P value
	collection time	control	n=5	LCB 18:2(4E,8Z);2OH	n=4	LCB 18:2(4E,8Ｅ);2OH	n=5
		mean	±standard deviation	mean	±standard deviation	mean	±standard deviation	control vs. LCB 18:2(4E,8Z);2OH	control vs. LCB 18:2(4E,8E);2OH	LCB 18:2(4E,8Z);2OHl vs. LCB 18:2(4E,8E);2OH
Cer with an LCB 18:2(4E,8Z);2OH moiety	0h	0.0716173	0.016742	0.0126115	0.00442496	0.0322876	0.00677604	<0.0001	0.0011	0.0897
or 18:2(4E,8E);2OH moiety	1h	0.351267	0.192105	0.262523	0.0343725	3.36218	1.31103	0.988	0.0006	0.0008
	2h	0.208866	0.0299116	0.837792	0.217952	2.23894	0.564152	0.0936	<0.0001	0.0008
	3h	0.149086	0.0297208	1.38366	0.344325	2.26036	0.262954	<0.0001	<0.0001	0.0015
	4h	0.175989	0.0350388	1.60672	0.512559	2.19454	0.508853	0.002	<0.0001	0.186
	5h	0.165928	0.0209801	1.5526	0.0787419	1.42521	0.433825	<0.0001	<0.0001	0.8015
	6h	0.197739	0.0817426	1.41329	0.480112	0.534577	0.195497	0.0004	0.267	0.0049
	7h	0.140999	0.0372296	0.985119	0.835894	0.282915	0.0901067	0.0732	0.8991	0.1442
	8h	0.135598	0.0238797	0.428953	0.461756	0.169118	0.0294966	0.3009	0.9804	0.3813
		mean±standard deviation (nmol)						P value
	collection time	control	n=5	LCB 18:3(4E,8E,10E);2OH	n=4
		mean	±standard deviation	mean	±standard deviation			control vs. LCB 18:3(4E,8E,10E);2OH
Cer with an LCB 18:3(4E,8E,10E);2OH moiety	0h	0.000314657	0.000457879	0	0			0.2647
	1h	0.00178092	0.00239492	0.514888	0.193378			0.0012
	2h	0.00145065	0.00145329	1.17887	0.230876			<0.0001
	3h	0.00502526	0.00261711	1.40832	0.364391			0.0001
	4h	0.00578897	0.00360629	1.05536	0.195485			<0.0001
	5h	0.00322444	0.00106061	0.601519	0.292021			0.0049
	6h	0.00393571	0.0032239	0.230172	0.0818467			0.001
	7h	0.00197045	0.00140505	0.0876677	0.0335658			0.0015
	8h	0.00245982	0.00151321	0.0361705	0.00663613			<0.0001
		mean±standard deviation (nmol)						P value
	collection time	control	n=5	LCB 18(9Me):2(4E,8E);2OH	n=4
		mean	±standard deviation	mean	±standard deviation			control vs. LCB 18(9Me):2(4E,8E);2OH
Cer with an LCB 18(9Me):2(4E,8E);2OH moiety	0h	0.00033998	0.00067996	0	0			0.4071
	1h	0.00107012	0.00142691	0.841213	0.478162			0.0105
	2h	0.0041265	0.00452478	1.80133	0.870158			0.0047
	3h	0.00167957	0.00134413	1.38755	0.287847			<0.0001
	4h	0.000834475	0.00127947	1.52758	0.437123			0.0002
	5h	0.000530532	0.000649799	1.15516	0.365825			0.0004
	6h	0.000208252	0.000416503	1.06294	0.6026			0.0103
	7h	0.000144176	0.000288353	0.557686	0.247719			0.003
	8h	0	0	0.344769	0.0932194			0.0002
		mean±standard deviation (nmol)						P value
	collection time	control	n=5	LCB 18(9Me):3(4E,8E,10E);2OH	n=5
		mean	±standard deviation	mean	±standard deviation			control vs. LCB 18(9Me):3(4E,8E,10E);2OH
Cer with an LCB 18(9Me):3(4E,8E,10E);2OH moiety	0h	8.08377e-05	0.000102229	0	0			0.1523
	1h	0.000746483	0.00105971	0.189657	0.0716328			0.0008
	2h	0.00218829	0.00221859	0.812955	0.395987			0.0035
	3h	0.00433512	0.00232981	1.8886	1.28992			0.0192
	4h	0.00229089	0.0021726	2.58503	1.49285			0.0086
	5h	0.00257813	0.00235001	2.78663	1.80484			0.015
	6h	0.00339835	0.00311907	2.90756	1.94913			0.0176
	7h	0.00254871	0.00142808	2.30156	1.79743			0.0337
	8h	0	0	0.569856	0.380031			0.0171

## Sheet: Fig4
		mean±standard deviation (nmol)						P value
	collection time	control	n=5	LCB 18:2(4E,8Z);2OH	n=4	LCB 18:2(4E,8Ｅ);2OH	n=5
		mean	±standard deviation	mean	±standard deviation	mean	±standard deviation	control vs. LCB 18:2(4E,8Z);2OH	control vs. LCB 18:2(4E,8E);2OH	LCB 18:2(4E,8Z);2OHl vs. LCB 18:2(4E,8E);2OH
HexCer with an LCB 18:2(4E,8Z);2OH moiety	0h	0.00907263	0.00319231	0.00164226	0.00159434	6.62056e-05	0.233418	0.0017	0.0002	0.5944
or 18:2(4E,8E);2OH moiety	1h	0.0622974	0.0307189	0.034351	0.0329595	0.15671	0.149803	0.9634	0.6316	0.5107
	2h	0.038066	0.00622358	0.0151825	0.00363713	0.209353	0.348048	0.9395	0.0519	0.0379
	3h	0.0330784	0.013421	0.0285684	0.0124128	0.476601	0.160252	0.9995	0.0308	0.0392
	4h	0.033595	0.0112453	0.045068	0.0637695	0.370304	0.0295829	0.9879	0.0019	0.0038
	5h	0.0369321	0.0175715	0.0182859	0.0249705	0.10849	0.0132545	0.589	0.0047	0.0013
	6h	0.0242366	0.00897256	0.00508197	0.00491545	0.0361404	0.00690039	0.0644	0.255	0.0043
	7h	0.0322628	0.0227625	0.00480824	0.00307173	0.0157056	0.00188692	0.0662	0.2777	0.5882
	8h	0.0217192	0.000864074	0.0113901	0.0181001	0.0119147	0.0294966	0.3745	0.37	0.9972
		mean±standard deviation (nmol)						P value
	collection time	control	n=5	LCB 18:3(4E,8E,10E);2OH	n=4
		mean	±standard deviation	mean	±standard deviation			control vs. LCB 18:3(4E,8E,10E);2OH
HexCer with an LCB 18:3(4E,8E,10E);2OH moiety	0h	0	0	0	0			0.0944
	1h	0	0	0.000966019	0.000985026			0.0005
	2h	0	0	0.00218844	0.000700579			0.0001
	3h	0	0	0.00323909	0.000833544			0.1399
	4h	0	0	0.00325765	0.00385854			0.2508
	5h	0	0	0.00683087	0.0107597			0.0913
	6h	0.000147416	0.000294832	0.00329804	0.00315808			0.0913
	7h	0	0	0.00298237	0.00304605			0.2924
	8h	0	0	0.000782837	0.00135591
		mean±standard deviation (nmol)						P value
	collection time	control	n=5	LCB 18(9Me):2(4E,8E);2OH	n=4
		mean	±standard deviation	mean	±standard deviation			control vs. LCB 18(9Me):2(4E,8E);2OH
HexCer with an LCB 18(9Me):2(4E,8E);2OH moiety	0h	0	0	0	0			-
	1h	0	0.0590159	0	0.0907555			0.2405
	2h	0	0.471393	0	0.339753			0.0291
	3h	0	0.74891	0	0.296014			0.0016
	4h	0	0.830056	0	0.240904			0.0003
	5h	0	0.503557	0	0.219959			0.0027
	6h	0	0.0721412	0	0.0853295			0.1394
	7h	0	0.01073	0	0.0185849			0.2924
	8h	0	0	0	0			-
		mean±standard deviation (nmol)						P value
	collection time	control	n=5	LCB 18(9Me):3(4E,8E,10E);2OH	n=5
		mean	±standard deviation	mean	±standard deviation			control vs. LCB 18(9Me):3(4E,8E,10E);2OH
HexCer with an LCB 18(9Me):3(4E,8E,10E);2OH moiety	0h	0	0	0	0			-
	1h	0	0	0.00543087	0.00163184			0.0002
	2h	0	0	0.0467739	0.0170199			0.0006
	3h	0	0	0.0609851	0.0161496			<0.0001
	4h	0	0	0.0510612	0.0266847			0.005
	5h	0.000176289	0.000246713	0.0415399	0.023217			0.0074
	6h	0	0	0.0131441	0.0149005			0.1157
	7h	0	0	0.0206635	0.0130481			0.0132
	8h	0	0	0.00432492	0.00236911			0.0065

## Sheet: Fig5
		mean±standard deviation (nmol)						P value
	collection time	control	n=5	LCB 18:2(4E,8Z);2OH	n=4	LCB 18:2(4E,8Ｅ);2OH	n=5
		mean	±standard deviation	mean	±standard deviation	mean	±standard deviation	control vs. LCB 18:2(4E,8Z);2OH	control vs. LCB 18:2(4E,8E);2OH	LCB 18:2(4E,8Z);2OHl vs. LCB 18:2(4E,8E);2OH
SM with an LCB 18:2(4E,8Z);2OH moiety	0h	2.82354	0.276223	18.9244	5.10418	7.71366	1.58272	<0.0001	0.0872	0.0009
or 18:2(4E,8E);2OH moiety	1h	11.2133	2.43803	48.4494	16.3323	63.756	18.3144	0.0128	0.0008	0.3568
	2h	6.53139	0.140036	34.3649	9.63413	26.6705	7.79141	0.0007	0.0049	0.3441
	3h	7.6517	2.5669	32.7277	15.4481	27.0128	5.66424	0.0097	0.0301	0.6907
	4h	7.57941	1.27337	90.1799	38.0602	26.4517	6.26538	0.0007	0.4356	0.0048
	5h	7.35217	0.636512	88.9057	26.5605	37.7986	10.1037	<0.0001	0.0448	0.0029
	6h	9.49882	3.29594	113.827	42.7854	25.3053	4.59883	0.0003	0.6167	0.001
	7h	8.59635	1.94963	86.0758	31.7876	27.602	7.32128	0.0003	0.3217	0.0028
	8h	7.19888	1.54013	38.7519	14.1049	24.3555	12.0976	0.0056	0.099	0.2101
		mean±standard deviation (nmol)						P value
	collection time	control	n=5	LCB 18:3(4E,8E,10E);2OH	n=4
		mean	±standard deviation	mean	±standard deviation			control vs. LCB 18:3(4E,8E,10E);2OH
SM with an LCB 18:3(4E,8E,10E);2OH moiety	0h	0.00438596	0.00877192	0.00318263	0.00551248			0.7292
	1h	0	0	0.263421	0.0996925			0.0038
	2h	0.0030612	0.0061224	1.18618	0.174612			<0.0001
	3h	0	0	1.35819	0.602203			0.008
	4h	0	0	1.93912	1.19831			0.031
	5h	0.0159235	0.0203786	1.21695	0.398042			0.0018
	6h	0.0114687	0.0229374	1.09254	0.34343			0.0016
	7h	0.0172958	0.0144025	0.854431	0.0763696			<0.0001
	8h	0.00530251	0.010605	0.722576	0.146964			0.0002
		mean±standard deviation (nmol)						P value
	collection time	control	n=5	LCB 18(9Me):2(4E,8E);2OH	n=4
		mean	±standard deviation	mean	±standard deviation			control vs. LCB 18(9Me):2(4E,8E);2OH
SM with an LCB 18(9Me):2(4E,8E);2OH moiety	0h	0.00438637	0.00877274	0.0165034	0.0134124			0.1936
	1h	0.0414775	0.0363333	3.04382	2.1267			0.0272
	2h	0.0382615	0.0472038	5.73806	0.472032			<0.0001
	3h	0.0276835	0.0366228	5.5628	2.96111			0.0078
	4h	0.00814944	0.0162989	6.79332	3.4185			0.0058
	5h	0.0065539	0.0131078	6.43905	4.2429			0.0202
	6h	0.0225462	0.0450925	3.99035	1.75173			0.0029
	7h	0.0171524	0.0343049	8.57629	11.3584			0.1809
	8h	0.00311615	0.00623229	27.5167	4.41929			<0.0001
		mean±standard deviation (nmol)						P value
	collection time	control	n=5	LCB 18(9Me):3(4E,8E,10E);2OH	n=5
		mean	±standard deviation	mean	±standard deviation			control vs. LCB 18(9Me):3(4E,8E,10E);2OH
SM with an LCB 18(9Me):3(4E,8E,10E);2OH moiety	0h	0	0	0	0			-
	1h	0	0	0.387043	0.22172			0.0082
	2h	0.00923164	0.011906	1.302	0.820356			0.0136
	3h	0	0	4.41992	3.89903			0.0531
	4h	0	0	5.68022	5.23444			0.0618
	5h	0.0240046	0.0480092	6.02036	3.69826			0.0118
	6h	0	0	10.8622	9.84125			0.0583
	7h	0	0	0.78088	0.664849			0.0468
	8h	0	0	0.872542	0.589751			0.0182

## Sheet: Fig6
	n=4	n=5	n=4	n=4	n=5
Total absorption percentage	LCB 18:2(4E,8Z);2OH	LCB 18:2(4E,8E);2OH	LCB 18:3(4E,8E,10E);2OH	LCB 18(9Me):2(4E,8E);2OH	LCB 18(9Me):3(4E,8E,10E);2OH
mean	1.1714	0.2497	0.1004	0.352	0.2334
standad deviation	0.15609	0.0862274	0.0237497	0.0362307	0.0639054
P value
LCB 18:2(4E,8Z);2OH vs.LCB 18:2(4E,8E);2OH	<0.001
LCB 18:2(4E,8Z);2OH vs.LCB 18:3(4E,8E,10E);2OH	<0.001
LCB 18:2(4E,8Z);2OH vs.LCB 18(9Me):2(4E,8E);2OH	<0.001
LCB 18:2(4E,8Z);2OH vs.LCB 18(9Me):3(4E,8E,10E);2OH	<0.001
LCB 18:2(4E,8E);2OH vs.LCB 18:3(4E,8E,10E);2OH	0.7873
LCB 18:2(4E,8E);2OH vs.LCB 18(9Me):2(4E,8E);2OH	0.1449
LCB 18:2(4E,8E);2OH vs.LCB 18(9Me):3(4E,8E,10E);2OH	0.9208
LCB 18:3(4E,8E,10E);2OH vs.LCB 18(9Me):2(4E,8E);2OH	0.0238
LCB 18:3(4E,8E,10E);2OH vs.LCB 18(9Me):3(4E,8E,10E);2OH	0.3512
LCB 18(9Me):2(4E,8E);2OH vs.LCB 18(9Me):3(4E,8E,10E);2OH	0.4626

## Sheet: Fig7
		mean±standard deviation (nmol)						P value
		control	n=3	LCB 18:2(4E,8Z);2OH	n=3	LCB 18:2(4E,8Ｅ);2OH	n=3
		mean	±standard deviation	mean	±standard deviation	mean	±standard deviation	control vs. LCB 18:2(4E,8Z);2OH	control vs. LCB 18:2(4E,8E);2OH	LCB 18:2(4E,8Z);2OHl vs. LCB 18:2(4E,8E);2OH
Basorateral medium	LCB	0.00257382	0.00102704	0.0044512	0.00467364	0.0366908	0.0491922	0.9978	0.4977	0.5323
	Cer	0.00152055	0.000254416	0.00289303	0.0014414	0.0019742	0.000465726	0.3397	0.8696	0.5872
	HexCer	5.05725e-05	1.99814e-05	7.84635e-05	4.39469e-05	0.000206208	4.37701e-05	0.7499	0.0144	0.0336
	SM	0.0123839	0.00218617	0.0342361	0.00900969	0.0265335	0.00214172	0.0172	0.3977	0.0927
Intracellular	LCB	0.010944	0.00780441	0.105854	0.0477443	0.0332256	0.00358708	0.0339	0.7192	0.0907
	Cer	0.0760447	0.00320022	0.108065	0.0100285	0.134935	0.0312398	0.2818	0.0482	0.3971
	HexCer	0.00848395	0.000811938	0.00860411	0.0038078	0.0204451	0.00164435	0.9984	0.0068	0.0072
	SM	1.3485	0.204864	3.10063	0.446135	3.75099	0.336042	0.0053	0.001	0.2206
